# Supplementary material for: Gastric cancer adapts high lipid microenvironment via suppressing PPARG-FABP1 axis after arriving in the lymph node
Source: Redox Biol. 2025 Jul 17;85:103759. doi: 10.1016/j.redox.2025.103759 (PMC12304710; doi:10.1016/j.redox.2025.103759)
Supplement: Multimedia component 2 [file mmc2.xlsx]

## Sheet: Sheet1
id	module	supermodule	dim_1	dim_2
VAMP3	1	1	2.74345975762684	0.0759020877217938
CAPZB	1	1	2.81043892747242	0.0160160494184186
NBL1	1	1	2.36406498795826	-0.273292
PLA2G2A	1	1	2.99656921273548	-0.0750955
DDOST	1	1	2.74587922936756	-0.107159
KDM1A	1	1	2.98857742196399	0.0913761389589001
TMEM50A	1	1	2.75907855874378	-0.00293662
YTHDF2	1	1	2.52076559907276	0.153261108431785
PTP4A2	1	1	2.57338672524768	0.147280855212181
HDAC1	1	1	3.03165441399891	-0.668929
RRAGC	1	1	2.54270344621021	-0.19317
CAP1	1	1	2.81682401543934	-0.129789
ATP6V0B	1	1	2.93426137811023	0.225148780379265
AKR1A1	1	1	2.46846705323536	0.112229598793953
CMPK1	1	1	2.60369616395313	0.270102692875831
YIPF1	1	1	2.95312362557727	0.167663319144218
PGM1	1	1	3.1129761303075	-0.64484
CTBS	1	1	2.63456636315662	0.132427675757377
SH3GLB1	1	1	2.86267333871204	-0.0802589
GCLM	1	1	3.02592235452015	-0.741245
AHCYL1	1	1	2.36998635178882	-0.273429
DRAM2	1	1	2.74470811730701	0.166398597989051
CAPZA1	1	1	2.76000171548206	-0.40773
NRAS	1	1	2.38603931313831	0.0531089139318158
CSDE1	1	1	3.1399593914159	-0.52523
PEX11B	1	1	2.3260937297948	-0.247123
S100A10	1	1	3.19150262719471	-0.507122
S100A11	1	1	3.11384349709827	-0.273203
S100A16	1	1	2.74686246758777	-0.115537
SLC39A1	1	1	2.67960005647022	0.231144381794899
TPM3	1	1	2.52978878861744	-0.240617
KRTCAP2	1	1	2.70913058167774	-0.0191448
NDUFS2	1	1	2.78509097939808	-0.286401
UAP1	1	1	3.05420738107044	-0.705555
MGST3	1	1	2.99192672616321	-0.293724
TMCO1	1	1	2.50642710572559	-0.19394
PIGC	1	1	2.89853149300892	-0.202623
ARPC5	1	1	2.97033792382557	-0.26906
CSRP1	1	1	2.65228062516529	-0.287413
RNPEP	1	1	2.9269466961034	0.0625355077123333
ARF1	1	1	2.87787633782703	-0.112203
GUK1	1	1	2.69338112717945	0.124296946558921
ARV1	1	1	2.93451267129261	0.195900721583336
SH3YL1	1	1	2.85145669823963	-0.173905
PDIA6	1	1	2.41219621545154	-0.119095
LAPTM4A	1	1	2.67480688935596	-0.325834
RAB10	1	1	2.50054984933216	-0.307068
PPP1CB	1	1	2.9910688961156	-0.0268693
MCFD2	1	1	2.96737581139881	-0.224826
EPCAM	1	1	2.47651558762867	-0.0170719
ERLEC1	1	1	2.54636507874805	0.182092620167701
UGP2	1	1	2.4462531173833	0.117131544384926
RAB1A	1	1	2.59518962746936	-0.340497
ANXA4	1	1	3.08331924325306	-0.340429
SPR	1	1	2.87271695977527	-0.311604
PRADC1	1	1	2.72048979646045	-0.231235
KCMF1	1	1	3.02881580239612	-0.284439
RNF181	1	1	3.07043224221546	-0.0963636
CHMP3	1	1	2.8400998676427	-0.385257
ACTR3	1	1	3.15286212807972	-0.526604
TSN	1	1	2.39550810700733	0.00290532234665647
UBXN4	1	1	2.90154033547718	-0.0799322
PRPF40A	1	1	3.05210119134266	0.108295960459678
GCA	1	1	3.02959352380115	0.185604168209999
PLEKHA3	1	1	2.88195281869251	-0.449494
STK16	1	1	2.87008911019642	-0.312443
DNPEP	1	1	3.02296930199939	-0.48856
MFF	1	1	2.82199912911731	0.127573682103126
EMC3	1	1	3.18053489571888	-0.0607103
SEC13	1	1	2.95143323785144	0.0492745173310925
DPH3	1	1	3.16943317300159	-0.606814
CMTM6	1	1	2.6472197139867	-0.0694022
HIGD1A	1	1	2.96594959145862	-0.482412
KIAA1143	1	1	2.63761502152759	-0.30874
HYAL2	1	1	2.55100017434436	0.243620945248573
MANF	1	1	3.09006410485584	-0.0944417
RFT1	1	1	2.9876213634618	0.0209075641965558
ARF4	1	1	3.15480619317371	-0.319676
ARL6IP5	1	1	3.03418689614612	-0.0514307
CHMP2B	1	1	2.67964225655872	0.108199907574623
TFG	1	1	2.75939803963977	-0.0915642
ATP6V1A	1	1	2.95662551766712	-0.0981253
RABL3	1	1	3.01567893868763	0.248576177391975
RAB7A	1	1	2.66147666817981	0.0590833556985547
ATP1B3	1	1	2.77905612832386	-0.386549
GYG1	1	1	2.35798674470264	-0.351824
SSR3	1	1	3.24209409600574	-0.440826
MFSD1	1	1	2.42376833802539	-0.135438
PDCD10	1	1	3.09511762505848	-0.069977
DCUN1D1	1	1	2.65945249444324	-0.402245
ALG3	1	1	2.41845756417591	0.149715406928032
DNAJB11	1	1	2.42820006257373	-0.0379569
PPP1R2	1	1	3.03225856667835	0.125245375666587
PIGX	1	1	2.60925966149646	0.283576561245887
TNIP2	1	1	2.90326648598987	0.153948886427848
MFSD10	1	1	2.42666250115711	-0.0814817
LRPAP1	1	1	2.30139094239551	-0.357231
WDR1	1	1	2.28540712243396	-0.224788
FAM200B	1	1	2.99561124688465	-0.649912
LAP3	1	1	2.8851085270055	-0.666191
PGM2	1	1	2.51625281220752	-0.0700403
UGDH	1	1	2.65266281014759	0.149595333371132
UBE2K	1	1	3.16763072854358	-0.229571
TMEM33	1	1	2.51616364365894	-0.0170498
OCIAD2	1	1	2.8549023235448	-0.339898
FIP1L1	1	1	2.8267417514928	-0.52795
GRSF1	1	1	2.56852346307117	-0.0137793
ANXA3	1	1	2.7283440197118	0.169905705485313
NUDT9	1	1	2.9137049282201	-0.590399
LAMTOR3	1	1	3.01969819909412	-0.384334
UBE2D3	1	1	2.65999418145496	-0.244211
OSTC	1	1	2.63123064881641	-0.275767
CASP6	1	1	2.70392065888721	0.025421185526817
MGST2	1	1	2.8451538646825	0.212204469475715
PLRG1	1	1	2.54253250008899	0.247386826310127
SMIM15	1	1	3.1390729511388	0.157248063120811
REEP5	1	1	2.77986460572559	0.021093530688255
AP3S1	1	1	3.13549953347522	-0.554153
PPIC	1	1	2.40016632920581	-0.286776
ISOC1	1	1	2.44201355820972	-0.319576
UBE2B	1	1	3.10418277627308	0.0294869673585583
H2AFY	1	1	3.03854137307483	0.125859214100807
SRA1	1	1	2.89267068749744	-0.305098
IK	1	1	3.10636859780628	-0.0689766
NDFIP1	1	1	3.19239192849476	-0.101134
ATP6V0E1	1	1	2.76059633141834	0.158535076413124
LMAN2	1	1	2.41565280801136	0.258824659619301
TMED9	1	1	2.39478188401538	-0.146981
B4GALT7	1	1	2.46515017396289	-0.122223
RNF130	1	1	2.62021618729908	-0.0644899
MGAT1	1	1	2.52899437791187	0.00149981502053037
SERPINB1	1	1	3.0694404209264	-0.219499
BPHL	1	1	2.48587065583545	-0.185529
TPMT	1	1	2.38109737283069	-0.0196206
TAF11	1	1	2.35387640839893	-0.18198
MTCH1	1	1	2.58954101449329	-0.236057
OARD1	1	1	3.15443902856189	-0.0736826
MEA1	1	1	2.74209266549427	-0.130288
YIPF3	1	1	2.49010187035877	0.0446576905584027
TMEM14A	1	1	2.90726953393299	-0.745657
SMAP1	1	1	2.70870023614246	0.0106613469457318
UBE2J1	1	1	2.87105804330188	-0.35401
CCNC	1	1	3.01702409631092	-0.336846
CDC40	1	1	2.42626863366443	0.28610487106797
AL356234.2	1	1	2.34240036851246	0.288362575802772
PERP	1	1	2.62921672707874	0.0123765898084332
HEBP2	1	1	2.92076450234729	-0.0904465
ABRACL	1	1	2.99880557900745	-0.101712
DYNLT1	1	1	2.8962898815282	-0.210291
ACTB	1	1	3.06539684182483	-0.470732
RAC1	1	1	3.00581460839588	-0.145486
KDELR2	1	1	2.62161403542835	0.0493682754373242
ZDHHC4	1	1	3.1408401096471	-0.286488
TSPAN13	1	1	2.65681939965564	-0.204783
AGR3	1	1	2.90560251122791	0.135929091010063
GARS	1	1	3.03991371041614	-0.348381
NT5C3A	1	1	2.86430698281604	-0.438971
RALA	1	1	2.72853761559803	-0.299123
TMED4	1	1	2.70147734528858	-0.308867
LANCL2	1	1	2.75236206895191	-0.0628613
VOPP1	1	1	2.94284635430652	0.229621542725532
VKORC1L1	1	1	2.73822265511829	-0.213343
SBDS	1	1	2.69877272492725	-0.441229
ARPC1A	1	1	2.92104917413074	-0.251074
CAPZA2	1	1	3.10366063958484	-0.00765722
FAM3C	1	1	2.38229089623767	0.0123403203820874
WASL	1	1	2.78507309800464	0.0829472375249554
MTPN	1	1	2.78010421639759	0.205456240210502
MKRN1	1	1	2.77076083070118	0.330467833313911
TMSB4X	1	1	3.06057697182972	-0.259238
SNX12	1	1	2.74840169793445	0.235455824170082
C1GALT1C1	1	1	2.76864057427723	0.148262305293052
SSR4	1	1	3.06732517129261	-0.17843
PLPP5	1	1	2.65313321000415	0.0443305802678753
UBXN2B	1	1	2.73395973092395	-0.157233
SDCBP	1	1	2.78429227715809	-0.38454
RAB2A	1	1	2.82629829293567	-0.0756841
TMEM70	1	1	2.83369785195667	0.28012730005738
OTUD6B-AS1	1	1	2.88825517541248	-0.564421
PLEKHF2	1	1	2.77059274560291	-0.191603
SPAG1	1	1	2.5489314163335	-0.114468
YWHAZ	1	1	2.34551173096973	-0.281411
EBAG9	1	1	2.96739393121082	0.22439233783242
MED30	1	1	3.12852292901355	-0.459397
MAL2	1	1	2.65388065224964	-0.0779229
DERL1	1	1	2.46897464639026	0.299225522313087
TSTA3	1	1	3.15269714242298	-0.210018
SLC39A4	1	1	3.06513076669056	0.113842828307121
SMU1	1	1	2.44151764756519	0.072428478035896
GRHPR	1	1	3.17869239693958	-0.630525
OSTF1	1	1	3.08156782037098	-0.291412
SPTLC1	1	1	2.80005961304981	-0.186369
FAM120AOS	1	1	2.72612768060047	-0.402832
SLC35D2	1	1	2.80082970506031	0.284925116333931
NANS	1	1	3.12285714989978	-0.111991
ERP44	1	1	2.58754	-0.164801
RAD23B	1	1	2.9795361126073	0.0591800940370251
CTNNAL1	1	1	3.10486799126941	-0.391107
ATP6V1G1	1	1	3.05908304101307	0.107727451357811
RAB14	1	1	2.69015031701404	-0.277195
PPP6C	1	1	3.05922799950916	-0.511716
TOR1A	1	1	2.88264947778064	-0.491739
SURF1	1	1	2.78222423440296	-0.311433
UBAC1	1	1	2.88468986398059	-0.600949
CHID1	1	1	2.43442636376697	-0.327484
CD81	1	1	2.56430583840686	-0.0597527
EIF4G2	1	1	2.83760887032825	-0.248833
BTBD10	1	1	2.43236976510364	-0.280744
NUCB2	1	1	2.31105810052234	-0.214616
TSG101	1	1	3.04001956826526	0.168077899250953
HTATIP2	1	1	2.93579440957386	-0.648785
STX5	1	1	3.1121593082555	-0.0528857
FKBP2	1	1	2.45054369813282	-0.297904
CAPN1	1	1	2.62121802216846	-0.0695558
YIF1A	1	1	2.8683357799657	0.27316804054734
SPCS2	1	1	3.0192056263097	0.0298375916814496
CCDC90B	1	1	2.46509366875965	0.154868109259575
MMP7	1	1	2.59333711510975	-0.291826
NKAPD1	1	1	2.97745662576038	-0.364678
PAFAH1B2	1	1	2.82321124917347	0.194631798300712
ARCN1	1	1	2.32729655152637	0.227118058237999
SPA17	1	1	2.96357255822498	-0.493381
VPS26B	1	1	2.37355214005787	-0.305071
STAM	1	1	2.6417322719701	-0.316912
ACBD5	1	1	2.96728711968738	-0.177148
RAB18	1	1	2.85229307061512	-0.127291
CCNY	1	1	2.87874513512928	0.160878462824791
REEP3	1	1	2.36637645608265	-0.266409
GLUD1	1	1	3.07035785561878	-0.370575
PANK1	1	1	3.05744272118885	-0.445829
AVPI1	1	1	2.56060438996631	0.290365887913673
GOT1	1	1	3.06555515176136	0.166615111861198
STN1	1	1	3.09884124642688	0.210580391917198
CD9	1	1	2.90194517022449	-0.0620014
MLF2	1	1	2.81329494363147	-0.500093
TWF1	1	1	2.28851371651966	-0.287718
SMAGP	1	1	2.99912458306629	-0.355515
KRT18	1	1	2.90575509911853	-0.244471
SMUG1	1	1	3.00964456445057	-0.331692
CD63	1	1	2.60888129121143	0.0204743874406506
ORMDL2	1	1	2.64792948609668	-0.141913
CNPY2	1	1	2.53019433862049	-0.122605
SPRYD4	1	1	3.05468040353138	-0.244873
TMBIM4	1	1	2.7817092502721	0.00919253948685422
RAP1B	1	1	3.22195392495472	-0.451186
ARL1	1	1	2.91116481667835	0.169483138356178
DRAM1	1	1	2.51539426690418	-0.327913
NFYB	1	1	2.67893916016895	-0.268164
PEBP1	1	1	3.0274162853368	-0.645025
TMED2	1	1	2.49631076699573	0.0419789386129071
PSPC1	1	1	3.14149576073963	-0.395703
GJB2	1	1	3.15465789681751	-0.515476
MTIF3	1	1	2.59438544160205	0.11799071553704
ALG5	1	1	3.02513509637195	0.162126345667808
UFM1	1	1	2.70285874253589	-0.365156
SUCLA2	1	1	2.93698221093494	-0.150636
NDFIP2	1	1	2.76497202760059	-0.0908142
RAB20	1	1	2.87233119851429	-0.14809
TFDP1	1	1	3.14425044900257	-0.0514466
DAD1	1	1	3.17786460763294	-0.583735
DHRS4L2	1	1	2.86154180413562	-0.592878
CNIH1	1	1	3.0390220249303	-0.460788
LGALS3	1	1	2.57506996041614	0.0511541498040844
CHURC1	1	1	3.12078815347034	0.0215660167073895
TMED10	1	1	2.3781538570531	-0.102947
PAPOLA	1	1	3.21061426049549	-0.0353775
DEGS2	1	1	2.50695377236683	0.0654692483281781
CKMT1A	1	1	2.86421590691883	-0.485304
SERF2	1	1	3.15627103692371	-0.322863
PIGBOS1	1	1	3.00524955636341	-0.525673
ANXA2	1	1	3.09737211114246	-0.273443
RAB11A	1	1	2.57704239732105	-0.286241
AAGAB	1	1	2.37451201325733	-0.294873
ETFA	1	1	2.56638103371936	0.0201466214990307
HYKK	1	1	3.08422428017933	-0.633543
TMED3	1	1	2.51041680222828	-0.191546
ZFAND6	1	1	2.60694032555896	-0.323826
RAMMET	1	1	2.71775513535816	-0.242287
PEX11A	1	1	2.52040749436695	0.195914400849311
SELENOS	1	1	2.52764278298694	0.0984189641809155
C16orf91	1	1	3.1303363407262	-0.0969164
GFER	1	1	2.80786066895801	-0.326146
HMOX2	1	1	2.73566299325306	0.000652117762534765
LITAF	1	1	2.61460047608692	0.104674
THUMPD1	1	1	2.6127045715459	-0.249178
VPS35	1	1	2.58780985719043	-0.271925
THAP11	1	1	3.04799085503894	-0.441106
TERF2IP	1	1	2.76106243974048	0.204672677550285
DERL2	1	1	3.17221408730823	0.0185684097146679
SHMT1	1	1	2.75277477151233	-0.589336
IFT20	1	1	2.8420439327367	-0.0448997
KRT19	1	1	2.4245269859441	-0.242314
VPS25	1	1	2.98589282876331	0.135756118330925
GOSR2	1	1	2.69661575204212	-0.00845657
CDC27	1	1	3.01076465493518	-0.583484
METTL2A	1	1	2.4977679813512	-0.235347
NOL11	1	1	2.84979921227771	-0.00287561
FAM104A	1	1	3.00511175042469	-0.521769
MYL12A	1	1	2.83367639428455	-0.512007
MYL12B	1	1	2.9495559299596	-0.454315
VAPA	1	1	2.93376642114002	-0.0314536
IMPACT	1	1	3.07301765328724	-0.614585
INO80C	1	1	3.04539447671253	-0.57551
SEC11C	1	1	2.98986583596546	-0.0259853
SERPINB8	1	1	2.46828418618518	-0.383876
DDRGK1	1	1	2.90955882912952	0.0124275815820385
ABHD12	1	1	2.37588959580738	-0.272142
DYNLRB1	1	1	2.99043947106678	-0.142357
RAB5IF	1	1	3.09220653420765	-0.106467
PKIG	1	1	3.15656381493885	-0.472377
YWHAB	1	1	2.98389345055896	-0.478128
RAE1	1	1	3.04433399087268	-0.337471
RAB22A	1	1	2.73503380662281	-0.139192
PPDPF	1	1	2.72711854821521	0.131570650372474
HMG20B	1	1	2.78654628640491	-0.259086
MYDGF	1	1	2.97533231622059	-0.596568
CRB3	1	1	2.79755431062061	0.238222373757332
ELAVL1	1	1	2.83678203469593	-0.421426
SMIM7	1	1	3.14824682122547	-0.098876
DDA1	1	1	2.78390723115284	-0.133299
CCDC124	1	1	2.6848104560979	-0.00481065
FKBP8	1	1	2.57838159447986	0.153621567521064
FAM98C	1	1	3.08333116418201	0.122509492669075
KDELR1	1	1	2.90122896081287	-0.186392
HSPBP1	1	1	2.94798808938343	-0.635168
ZNF580	1	1	3.21325212365467	-0.478051
DGCR6L	1	1	3.17427068597156	-0.544226
ZMAT5	1	1	2.95228200799305	-0.0975353
RTCB	1	1	2.80719071275074	-0.479946
TST	1	1	3.04392152673084	0.138397021326988
KDELR3	1	1	2.46836524850208	-0.0578241
DESI1	1	1	2.81582694894153	0.150929434332817
CYB5R3	1	1	2.68077832108814	0.335032237801521
TSPO	1	1	2.86893802529651	-0.618194
CRELD2	1	1	2.4236655796178	-0.176507
IFNAR1	1	1	2.69234257584888	0.271911157402961
SDF4	2	1	1.65996795541126	1.15443987968919
AURKAIP1	2	1	2.30588513261158	1.21486396912095
GNB1	2	1	2.20623641854602	0.695733202729194
TPRG1L	2	1	2.25152688866932	1.57883508327958
DFFA	2	1	2.27854281312305	0.981573296818702
AL139423.1	2	1	1.77992683297474	1.08100218895432
UBIAD1	2	1	1.74145704156238	0.916906906399696
AGTRAP	2	1	2.30991941338855	1.69383103970048
KIAA2013	2	1	2.15085798150379	1.76762242439744
SZRD1	2	1	2.55383425599414	1.09571452263352
RCC2	2	1	2.35149508363086	1.58130200031754
ALDH4A1	2	1	1.5645723903783	0.905096007618873
EPHB2	2	1	1.86799889451343	1.14960880402085
LYPLA2	2	1	1.80333691483814	1.28270418766495
PNRC2	2	1	1.42859941369373	1.23985297802445
FPGT	2	1	2.15315657502491	0.922922922406166
BCL10	2	1	2.24426275140125	1.06378526810166
AL139420.1	2	1	2.45072656518299	1.34332854870316
ACP6	2	1	1.93307429200489	1.03665752533433
OAZ3	2	1	2.32276516801197	1.39170701626298
S100A14	2	1	2.01146	0.800080372128456
SLC50A1	2	1	1.47419124490101	1.10015542629716
FDPS	2	1	2.50027948266346	1.0957581532335
RUSC1-AS1	2	1	1.61447626000721	0.816966367993324
RIT1	2	1	1.77910428887684	0.915856791768043
RXFP4	2	1	2.23938494569141	1.41393680695054
IGSF8	2	1	2.02115207558948	0.804858280453651
ODR4	2	1	2.31260853654224	0.84507794502732
RBBP5	2	1	2.2717462146886	1.20961411121842
C4BPB	2	1	1.83111625558216	0.855045510563819
PYCR2	2	1	2.20725398904163	0.894258214268653
SDE2	2	1	2.14195686227161	0.755317403111427
LINC01703	2	1	2.44071226960498	1.10968406322953
ACBD3	2	1	2.0555346573003	0.952602101597755
SCCPDH	2	1	2.29479890710193	1.52364225510117
IFT172	2	1	2.1670680606969	0.791300488743751
BABAM2	2	1	2.37383252030689	1.07772047642228
AL121652.1	2	1	1.72732668763477	1.15128011826035
MRPS5	2	1	2.39427309876758	1.1088299286699
AC009237.14	2	1	2.32990556603748	1.74003405693528
CNOT11	2	1	1.64058929330188	0.993713809285133
TMEM185B	2	1	2.20469647294361	1.0249973070955
RALB	2	1	2.12583642846424	1.13835890415665
SAP130	2	1	2.16140633469898	1.09873254421708
KYNU	2	1	2.47350459939319	1.18264348629472
MYO3B	2	1	2.07180910950977	1.35775931004044
CCL20	2	1	2.29206519967395	1.35470862511155
SCLY	2	1	1.81375699883777	1.28306050423142
SETMAR	2	1	1.91499930268604	1.16227216843125
THUMPD3	2	1	2.46451073533374	1.20729596737382
UQCRC1	2	1	1.93452840691883	1.32850046280381
DAG1	2	1	1.70798259621936	0.905815674099891
APEH	2	1	2.0674598777898	0.957330061230629
GNAI2	2	1	2.44370180016834	1.26455242756364
ADPRH	2	1	1.46951704865772	1.21193750027177
KPNA1	2	1	2.16459732896167	0.829315377507179
EPHB1	2	1	1.52941709405262	0.973188949856727
LINC00884	2	1	1.93046694642383	1.04150040272233
AC046143.1	2	1	1.84234553223926	1.26886243942734
GRK4	2	1	2.11891322976429	1.65152497414109
ZCCHC4	2	1	2.37890249139148	1.7250408661699
CXCL1	2	1	1.9586747253545	1.46008772972581
CXCL5	2	1	1.67233973389942	1.1481000912523
CXCL3	2	1	2.25023251420337	1.22355528000352
SETD7	2	1	2.21574002152759	1.20104880455491
FGG	2	1	1.87513571626026	1.39906246784684
UTP15	2	1	1.95698958283741	0.871738029751747
AC099509.1	2	1	2.35407930260975	1.71453793171403
PDLIM4	2	1	2.01239806062061	1.69204170826432
TRPC7-AS1	2	1	2.11268168336231	1.17491181019303
CXXC5	2	1	2.5418787563451	1.12580366257188
SLC35A4	2	1	1.89878254777271	1.47090036991593
RGS14	2	1	1.66110354310352	1.20243592384812
F12	2	1	2.47085004693348	1.22968621376511
HNRNPAB	2	1	1.59190922623951	1.01238019588944
AL359643.3	2	1	1.8907430732854	1.30695421818253
SIRT5	2	1	1.9684141243108	1.17073078278062
NHLRC1	2	1	2.23146015054065	1.75787944916245
SFTA2	2	1	2.1929915512212	1.75234360817429
HLA-C	2	1	2.41849714166004	1.36514206055161
HLA-B	2	1	2.01186662560779	1.27439732674119
DDAH2	2	1	1.82187229043323	1.30455501202103
AGPAT1	2	1	2.15364747887928	1.0234206450319
WDR46	2	1	2.34081512338001	1.22723634365556
DAXX	2	1	2.50209	1.10643394115922
NUDT3	2	1	2.16959792023975	0.984665108952491
CNPY3	2	1	2.22064619904834	1.21863145950791
POLR1C	2	1	2.03323751336414	0.855628801617591
MAD2L1BP	2	1	2.1292799080022	1.40923912647721
MRPS18A	2	1	1.85691886788684	1.37579960945603
PGM3	2	1	2.40649872666675	1.04659624222276
LYRM2	2	1	2.17412691956836	1.46573515060899
PPIL6	2	1	2.39229231721241	1.76286525848862
AL033504.1	2	1	1.80372911340076	1.38984389427659
PPP1R14C	2	1	2.35068446046192	1.70210952881333
EIF3B	2	1	1.62236219292957	1.20049173954484
CHST12	2	1	2.28013282662708	1.60615499142167
AC007009.1	2	1	1.9693723285802	1.41285200241563
ETV1	2	1	2.25308733826954	1.10931642178056
SKAP2	2	1	2.06337481385547	0.784259511265724
AC005162.3	2	1	1.43225055581409	1.16487403038499
TBRG4	2	1	2.26012092477161	1.08402640942094
SUMF2	2	1	1.62406974679309	1.03476984623429
NSUN5	2	1	1.98436742669422	1.25678045872208
RCC1L	2	1	2.20385056382496	0.74339611652848
POR	2	1	1.55218940621692	1.2188175452089
PON2	2	1	2.39394575005848	1.11518223408219
CPSF4	2	1	1.59212928658802	0.87891800526139
GAL3ST4	2	1	2.1872690284856	0.886213613781898
CLCN1	2	1	2.26318627244312	1.03118081215379
TCAF1	2	1	1.72123270875293	1.22313411358353
TMEM176B	2	1	2.12491804009754	1.54169113758561
ACTR3B	2	1	1.95800071603138	1.02895112160203
GYG2	2	1	1.7453539932378	0.964252425465553
PUDP	2	1	1.40824609643299	1.15397365215775
CLCN4	2	1	2.27883106118518	1.25950284126755
SRPX	2	1	2.03163891679126	1.27442700985429
TIMP1	2	1	2.43774324303943	1.12125785473344
ELK1	2	1	2.46346884614307	1.81262679222581
FTSJ1	2	1	2.50938349610645	1.20894558552262
WDR13	2	1	1.94063812142688	0.944128109250038
GPKOW	2	1	2.25975924378711	0.952113224301307
APEX2	2	1	2.37576561814624	1.17565329197404
UBQLN2	2	1	1.62145858651477	1.11707599285599
DLG3	2	1	2.07867794877369	0.841858698163002
CSTF2	2	1	2.3749378288396	1.13847954395768
NOX1	2	1	1.89784675484974	1.06241340759751
ARMCX3	2	1	2.31422310715992	1.1804657709932
PLS3	2	1	2.18472224122364	0.794434024128883
CT83	2	1	2.38169604188282	1.16589768055436
CUL4B	2	1	2.24602752572376	1.32318384769913
MOSPD1	2	1	2.02974825745899	1.57277674797532
RTL8B	2	1	2.4475069606908	1.68825168732163
CSAG1	2	1	2.46853237992603	1.3863162529802
CCNQ	2	1	2.5209978187688	1.0195360911226
SRPK3	2	1	1.87773376351673	1.17568285587785
IDH3G	2	1	2.39343672639209	1.28181059483048
FDFT1	2	1	2.52213793641407	1.05079443577286
ZNF703	2	1	2.14271193391163	1.78927846077439
ERLIN2	2	1	1.51862173920948	1.22258253220078
LETM2	2	1	1.77404147034961	0.822448922429054
IL7	2	1	1.47560888177234	1.18275423172471
ATP6V1C1	2	1	2.10337811356861	1.11128933552262
LRRC6	2	1	2.03569942361194	1.45854694965836
LY6E	2	1	2.29787069207508	1.21491868618485
EEF1D	2	1	2.13854866868335	1.29156048420426
SLC52A2	2	1	2.05697375184375	1.27951891544816
LRRC14	2	1	1.81424504166919	1.13271291378495
LURAP1L	2	1	2.31778174287159	1.11458797577378
CREB3	2	1	2.06762629395801	0.959632231030433
AL512625.3	2	1	2.35127621537525	1.4543960821962
CARD19	2	1	1.88275199776966	1.3769864571428
ORM2	2	1	2.00763946420032	0.943154407772987
NEK6	2	1	2.52317314988453	1.07288212898728
HSPA5	2	1	1.60589366799671	0.934573723111122
ENDOG	2	1	2.29328041917163	1.16209406975266
NTMT1	2	1	2.12062221413929	1.54860491875169
PRRX2	2	1	2.4834743106969	1.09656877640244
SPACA9	2	1	2.14042359238941	1.02720804337022
STKLD1	2	1	2.12548023110706	0.947213364872902
REXO4	2	1	1.68496352082569	1.05515451553818
TMEM141	2	1	2.24018007165271	1.04725046280381
ARFIP2	2	1	1.45237689858753	1.17183823708054
TIMM10B	2	1	2.24440270310718	1.16985519054887
CCDC85B	2	1	1.80341106301624	1.33227808598038
SART1	2	1	1.95093327409107	0.860518766674965
KLC2	2	1	2.26933484917957	0.669960929188697
ARRB1	2	1	1.83165007478077	1.14273603085038
DGAT2	2	1	1.5240462387212	1.26676411751267
CASP4	2	1	1.94273334390003	1.25149388435838
GSEC	2	1	2.13953858262378	1.29333372238633
IDI1	2	1	2.23651176339466	0.88457830074784
IL15RA	2	1	2.49817782288868	1.08029885414597
DNAJC1	2	1	1.84085899239856	0.888265086445778
BMS1	2	1	1.62367468720752	1.01816864136216
TIMM23B	2	1	1.83245235329944	1.07132930878159
DNAJC12	2	1	1.92684274560291	0.745340062413185
AC016395.1	2	1	1.78296166306812	1.08153398159501
HK1	2	1	2.13199549561817	0.707348538670509
PPIF	2	1	2.13841181641895	1.18156798008439
TMEM254	2	1	2.15166979676563	0.800409151349037
RBP4	2	1	1.92600112801868	1.33216698292252
NOC3L	2	1	2.17648487931568	0.714863909516304
UBTD1	2	1	2.20900874978382	1.38229425076005
COX15	2	1	1.95651059991199	1.1864301693773
BLOC1S2	2	1	2.15655618554432	1.44390506866929
FBXL15	2	1	2.51699763184864	1.18466599110123
SH3PXD2A-AS1	2	1	1.84580951577503	1.38148374680039
HSPA12A	2	1	2.19270449525196	1.64143843773362
SEC23IP	2	1	2.0773840511449	0.577952159676521
PSTK	2	1	2.43227749711353	1.23762114170548
CLRN3	2	1	1.83610325700122	0.880082799229591
APPL2	2	1	1.61945467835743	1.11334390762803
NRAV	2	1	1.61691361314136	1.17155797604081
KDM2B	2	1	1.81770902520496	1.0527038109636
AL139353.1	2	1	1.89156776315052	1.37614662769791
AL133453.1	2	1	1.83465987092334	1.04806096676347
PSMC6	2	1	2.00434261208851	0.83367784145829
ZFP36L1	2	1	2.19732814675647	1.71944625500199
BBOF1	2	1	2.04314571267444	0.972144438061683
PGF	2	1	2.5152662361272	1.33698554161546
BDKRB1	2	1	1.63581281548816	1.21236236217973
LINC00239	2	1	2.11627846604663	1.68404169205186
IGHE	2	1	2.08265643960315	1.42770547989365
IGHGP	2	1	1.95902019387561	1.51860911968705
TMEM62	2	1	2.40849142915088	1.06679363373276
WDR72	2	1	1.88023906594593	1.41841287735459
C15orf65	2	1	2.17591982728321	0.913783384594886
IQCH-AS1	2	1	2.27910738831836	1.72940416458604
TLE3	2	1	2.28279930001575	0.888429952893226
PKM	2	1	2.31348949319202	1.32684953335282
CTSH	2	1	2.32134991532642	1.43711550358292
METRN	2	1	2.29608279115039	1.44377632263657
TBL3	2	1	1.47213679200489	1.23868997219559
NTHL1	2	1	1.84298044091541	1.36498315456864
MLST8	2	1	2.3706927860387	1.17114336613175
PAM16	2	1	2.3922935093053	1.64588399055955
EARS2	2	1	1.61289220696766	0.943900300297706
AC007342.5	2	1	1.74085694199878	0.845141602787941
AC040162.3	2	1	1.93651419526416	1.35229487541672
AC009119.1	2	1	2.17403560525257	1.62175781849381
HSDL1	2	1	2.47378259545642	1.41466243389603
CRISPLD2	2	1	2.18370514756519	1.78623266342637
CDH15	2	1	2.26669317132312	1.04165740135667
SERPINF2	2	1	2.30841117745716	1.82857604149338
AC015921.1	2	1	1.63666993028003	1.25095481995103
ALOX15	2	1	2.3727109993108	1.40502030972001
ADORA2B	2	1	2.09508353120166	1.5583897364473
TLCD1	2	1	1.96149879342395	1.18561430099961
NSRP1	2	1	1.86053996926624	1.38863177422044
RNF135	2	1	2.44696217423755	1.29766781452653
PNMT	2	1	2.47182374841053	1.33724935177323
AC067852.2	2	1	1.9645865524419	0.848439766201942
CACNG4	2	1	2.17595153695423	1.80481786850449
AMZ2	2	1	2.44995337373096	1.63710327270982
GPRC5C	2	1	2.00391846543628	1.50156600597855
MRPL12	2	1	2.21976405030567	1.36559600952622
SLC25A10	2	1	2.09669619447071	1.56822819832322
LAMP5	2	1	2.50009709245044	1.63771624687669
PYGB	2	1	1.54729824906665	1.00463612202164
ID1	2	1	2.19726472741443	1.53462631824967
BCL2L1	2	1	1.83340912705738	1.20387811783311
SCAND1	2	1	1.5407834613927	0.910197569165199
OSER1	2	1	2.08373504525501	0.660633517537086
TMEM189	2	1	2.26486068612415	0.849291635785072
FAM210B	2	1	2.28635435944873	1.39613659504411
RBM38	2	1	2.53520828133899	1.10799677494523
ZBTB46-AS1	2	1	2.0633254612096	1.4403546583986
TPD52L2	2	1	2.09078317529041	0.601390076909034
NFIC	2	1	1.79245644456226	0.916463447842567
EIF3G	2	1	2.38514524346668	1.33278663280961
YIPF2	2	1	1.66433530694324	0.822852445874183
SMARCA4	2	1	1.52984147912342	1.05668027523515
ASNA1	2	1	2.29835062867481	1.2782144081926
MAST1	2	1	1.56591802483875	1.04041082981583
GADD45GIP1	2	1	2.18415957337696	1.18328924301621
TECR	2	1	2.25762682801563	1.2213627827501
EPHX3	2	1	1.86696940308887	1.39799304131028
AC008764.3	2	1	1.90570288544971	1.27562232140061
OCEL1	2	1	1.77464729195911	1.08118338707444
C19orf12	2	1	2.28012519723255	1.38257701519486
URI1	2	1	2.27913409119922	1.00047738674638
MAMSTR	2	1	1.99992566949207	0.965363217625587
PTOV1	2	1	1.88703447228748	1.0205993187761
AC007326.4	2	1	1.9691773021825	1.15881724480149
ZNF74	2	1	2.08080440408069	1.7901613247728
SDF2L1	2	1	2.36593228226978	1.22306640270707
MIF	2	1	2.4138680065282	1.1754688752031
XBP1	2	1	1.71654945260364	1.16282422665116
PES1	2	1	2.14907484895069	1.17864258411881
NAGA	2	1	2.02239447480518	1.1364098322725
ARFGAP3	2	1	2.14692669755298	0.934899402890174
UPK3A	2	1	2.03678851968128	1.36190326336381
FBLN1	2	1	2.48429494744617	1.67214436653611
LINC01589	2	1	1.97566371804554	1.36427624348161
PIM3	2	1	2.41752153283435	1.21985716942307
AF127577.3	2	1	2.46812682992298	1.32385952595231
USP16	2	1	1.99212890511829	0.881713343892067
TMEM50B	2	1	1.74577122575122	0.886221243176429
CBR3	2	1	1.91142707711536	1.30015010956284
PDXK	2	1	2.45431691056568	1.34147138718125
CSTB	2	1	1.95235639458973	0.957605077061622
PFKL	2	1	2.50109415894825	1.34708078030106
LINC01547	2	1	2.08763008958179	1.0781286490297
HSPG2	3	1	-3.07528	0.576438618931739
RHBDL2	3	1	-2.78411	1.04223854664323
PTPRF	3	1	-2.93644	0.589057816300361
SPATA6	3	1	-3.41458	0.571932746205299
CC2D1B	3	1	-2.61379	0.227361543211906
JAK1	3	1	-2.68485	0.187255723509758
EVI5	3	1	-3.15994	0.0160086584424664
EPS8L3	3	1	-2.41076	0.839397383961647
MOV10	3	1	-3.10476	0.554314507279365
POGZ	3	1	-2.50391	0.897365285191505
CGN	3	1	-2.61641	0.931290580067604
ADAR	3	1	-3.07206	0.39068604830262
USF1	3	1	-3.10439	0.454722894463508
RALGPS2	3	1	-3.27333	-0.0666279
IKBKE	3	1	-2.35392	0.524207605156868
LAMB3	3	1	-3.09527	-0.0774983
SMYD2	3	1	-2.38478	0.639471722874611
TRIM11	3	1	-2.50934	0.906170798573463
LYST	3	1	-2.92027	0.436527861390083
MTR	3	1	-2.46651	0.608304871354072
ZNF513	3	1	-2.70995	0.717470063004463
GCKR	3	1	-3.21874	-0.110969
FOSL2	3	1	-2.38236	0.24359257343766
PLB1	3	1	-3.11614	-0.275171
ZFP36L2	3	1	-2.70382	0.233789933953254
USP34	3	1	-2.99046	0.765978051457374
AFTPH	3	1	-3.02931	0.460359646115272
TIA1	3	1	-3.19643	0.733506037030189
MOGS	3	1	-2.85538	0.754757596287696
CNNM4	3	1	-3.2714	-0.193498
ACTR1B	3	1	-2.33666	0.553378893170326
TMEM131	3	1	-3.01684	-0.0511412
NPAS2	3	1	-3.31094	0.683938993248909
TMEM163	3	1	-2.79627	0.408011211190193
ARL6IP6	3	1	-2.82279	0.974105907711952
NOSTRIN	3	1	-2.94487	0.258916569981544
CLK1	3	1	-2.41323	0.328903449807136
STK11IP	3	1	-2.5306	0.688775910172432
GPR35	3	1	-2.56595	0.514950228962867
IL17RC	3	1	-3.01826	0.754088951382606
RAF1	3	1	-2.69696	0.775086475644081
TMEM43	3	1	-2.29876	0.504060877594917
NGLY1	3	1	-2.28216	0.610190225872963
MYD88	3	1	-2.86819	0.118052883181541
UBA7	3	1	-3.1518	0.0913418960904767
MST1R	3	1	-2.63742	0.937177134785621
CHDH	3	1	-3.14428	-0.184481
FLNB	3	1	-3.20659	-0.107425
FRMD4B	3	1	-2.90898	0.0234125686025311
FOXP1	3	1	-2.93125	0.336381269726722
PHLDB2	3	1	-2.71447	0.364522947106331
WDR5B	3	1	-2.49212	0.658526016507118
PARP14	3	1	-2.80475	0.820477558407753
KBTBD12	3	1	-2.67726	0.439997388157814
DNAJC13	3	1	-2.57082	0.474583877358406
RYK	3	1	-3.01896	0.817830873761146
XRN1	3	1	-2.77907	0.138828082118004
RAP2B	3	1	-3.19599	-0.0367226
MYNN	3	1	-2.84872	0.910885168347328
LIPH	3	1	-3.24557	-0.00341948
LPP	3	1	-2.80541	0.456831527981727
CCDC50	3	1	-2.60417	0.485698534283607
HES1	3	1	-2.86975	0.23497851017472
ACAP2	3	1	-3.1879	0.860281897816627
SENP5	3	1	-2.57106	0.284717453751533
DGKQ	3	1	-3.07437	0.842276407513588
UVSSA	3	1	-3.05258	0.709556473526924
SEL1L3	3	1	-2.93883	0.834146930012672
FRYL	3	1	-3.47222	0.423178924355476
EXOC1	3	1	-3.32065	0.785954905781715
MTHFD2L	3	1	-2.73911	0.751037193570106
ANKRD50	3	1	-2.43699	0.534902466568916
SLC7A11	3	1	-3.08402	-0.232529
TRIM2	3	1	-2.99009	0.448151124749153
2025-03-06	3	1	-2.99812	0.388344241414039
NIPBL	3	1	-2.42725	0.686169637474983
WDR70	3	1	-2.39627	0.603995276722877
PTCD2	3	1	-2.39782	0.566934658322303
TMEM161B	3	1	-2.49418	0.532076967987983
ERAP2	3	1	-3.28381	0.438955141339271
FER	3	1	-2.65113	0.428004933629005
CSNK1G3	3	1	-2.46725	0.502318812642067
KLHL3	3	1	-3.4997	0.611666930947273
STK10	3	1	-2.47663	0.469289256367653
TSPAN17	3	1	-2.34585	0.517303897175758
RREB1	3	1	-3.18461	0.59355230453965
BTN3A1	3	1	-2.91195	0.650577081475227
ITPR3	3	1	-2.53415	0.962131930623024
MAPK14	3	1	-2.49565	0.438422335419624
STK38	3	1	-2.33828	0.389504624638527
TBC1D22B	3	1	-2.49917	0.482753587994545
TJAP1	3	1	-2.42183	0.450190080437629
EFHC1	3	1	-3.38971	0.63602466705796
FAM135A	3	1	-3.28021	0.598898721966713
TENT5A	3	1	-3.2296	-0.157544
ARID1B	3	1	-2.77916	0.79801995876786
TMEM181	3	1	-2.96096	0.387980116639106
SUN1	3	1	-2.61854	0.897669745717018
USP42	3	1	-2.41296	0.684550775322883
TRA2A	3	1	-2.21809	0.496297730240791
CHN2	3	1	-2.61503	0.540324462685554
DTX2	3	1	-2.56154	0.670884860787361
PEX1	3	1	-2.46825	0.769595576558082
BAIAP2L1	3	1	-3.01755	-0.110906
CYP3A5	3	1	-2.82611	0.81459767940995
TRIM56	3	1	-2.92455	0.161284966502159
TMEM168	3	1	-2.98438	0.686420155796974
SLC35B4	3	1	-2.63971	0.300812436375587
PARP12	3	1	-3.03673	-0.139346
SHH	3	1	-3.07523	0.128375275168388
MTMR9	3	1	-2.89442	0.430570853981941
NAT1	3	1	-2.66612	0.404353691372841
SH2D4A	3	1	-3.21948	-0.160034
IKBKB	3	1	-2.89987	0.667905999455421
LRRCC1	3	1	-2.56632	0.550131751332252
WWP1	3	1	-2.80414	0.592728389534919
PARP10	3	1	-2.74934	0.844568086895912
KDM4C	3	1	-3.41001	0.66655821922776
VPS13A	3	1	-3.02559	0.830292536053627
RASEF	3	1	-2.95801	0.377160264286964
DAPK1	3	1	-3.17893	0.794069601330726
TEX10	3	1	-2.37526	0.679720236096351
KLF4	3	1	-3.24207	-0.080151
HDHD3	3	1	-3.16885	0.636040879521339
RALGPS1	3	1	-3.45468	0.576373113427131
DPM2	3	1	-2.25247	0.386397017273872
SLC25A25-AS1	3	1	-3.11588	-0.177579
ABL1	3	1	-2.3859	0.421405507359474
RAPGEF1	3	1	-3.18351	0.839102579388588
CACFD1	3	1	-2.9407	0.134881509575813
NSMF	3	1	-2.39907	0.94249816063401
PNPLA2	3	1	-2.64354	0.797221375737159
SYT8	3	1	-2.70522	0.337564481530159
FAM160A2	3	1	-3.0427	0.527372492585151
PLEKHA7	3	1	-3.27615	-0.195657
DNAJC24	3	1	-2.79345	1.02168817642686
CTNND1	3	1	-2.95675	-0.0149709
CPSF7	3	1	-2.34769	0.464685572419136
AHNAK	3	1	-3.10525	0.381820989880531
KDM2A	3	1	-2.98382	0.848182154927223
PITPNM1	3	1	-2.52505	1.05614633682725
CAPN5	3	1	-3.22816	-0.120964
BIRC2	3	1	-2.91983	0.440081728730171
PHLDB1	3	1	-3.2085	0.800183845791786
BEND7	3	1	-2.46915	0.538226259980171
FAM171A1	3	1	-2.68527	0.357016099724739
JCAD	3	1	-2.70024	0.492969585690468
EPC1	3	1	-2.47944	0.693283988270729
HERC4	3	1	-3.1236	-0.0539731
MYPN	3	1	-3.04341	0.3408017289972
ZNF518A	3	1	-2.95046	0.280823959145515
TCF7L2	3	1	-2.38819	0.583619369301765
RHNO1	3	1	-2.44587	0.52814109447953
PLEKHG6	3	1	-2.39638	0.492067827019661
ATN1	3	1	-2.80111	0.533295942578285
KIAA1551	3	1	-3.56567	0.518022311959236
PKP2	3	1	-2.38013	0.347371889386146
DIP2B	3	1	-2.72993	0.455376280579536
LETMD1	3	1	-3.17893	0.541318548951118
SP1	3	1	-2.88873	-0.0717153
ERBB3	3	1	-2.67666	0.357337845597236
STAT6	3	1	-3.15429	-0.0293328
MON2	3	1	-2.80543	0.726387871537178
ACACB	3	1	-2.92619	0.523671103749244
CHFR	3	1	-2.90138	0.316149605545967
ZMYM2	3	1	-2.67532	0.553862644467323
PARP4	3	1	-2.56325	0.996868683133094
LRCH1	3	1	-2.539	0.466998530659645
INTS6	3	1	-3.20326	-0.0968394
TDRD3	3	1	-2.56837	0.469841135773628
RIPK3	3	1	-2.81647	0.325369430813759
SDR39U1	3	1	-2.21885	0.472511304650276
HECTD1	3	1	-2.40262	0.472939921650856
BAZ1A	3	1	-3.06171	0.496433986458748
RALGAPA1	3	1	-2.72924	0.714807285103767
MIA2	3	1	-3.13017	0.6858665478563
FBXO34	3	1	-3.08246	0.768768979344337
LINC00520	3	1	-2.80689	0.259648634228676
NUMB	3	1	-2.90908	0.483293725285499
ELMSAN1	3	1	-2.98773	0.150399549040764
FOXN3	3	1	-2.90703	0.0438655746316601
CEP170B	3	1	-2.40835	0.943892551693885
PLA2G4F	3	1	-3.07792	0.0178296399449994
SPG11	3	1	-3.07068	0.017021162543266
DUOX2	3	1	-3.18981	-0.150788
SMAD3	3	1	-2.77886	0.469858182702034
FAM219B	3	1	-2.51202	0.512428356442421
IREB2	3	1	-2.42839	0.677582575116127
ARNT2	3	1	-2.63968	0.390797330174415
AKAP13	3	1	-2.95462	0.409426761898964
VPS33B	3	1	-2.5372	0.550680710110633
CAPN15	3	1	-2.89923	0.223624451193779
RHOT2	3	1	-3.29842	0.584953559670417
E4F1	3	1	-3.13205	0.795220686230629
MGRN1	3	1	-3.40975	0.444440258774727
TXNDC11	3	1	-2.77874	0.95977909687516
SNX29	3	1	-2.61488	0.667714489731758
ABCC1	3	1	-2.30063	0.495738519463508
ABCC6	3	1	-3.05184	0.627074433598487
NFATC2IP	3	1	-2.83907	0.87452621582505
NLRC5	3	1	-3.35433	0.442480875287025
CMTM4	3	1	-2.97324	0.0567686391210248
IST1	3	1	-2.56423	0.93921013000962
MLKL	3	1	-3.20877	0.778745962414711
BCAR1	3	1	-2.61752	0.374870611462562
MON1B	3	1	-3.10979	0.130273444685905
VPS53	3	1	-2.82865	0.398826910290687
INPP5K	3	1	-2.7553	0.277928663525551
TNK1	3	1	-3.14475	-0.207804
MPRIP	3	1	-3.36694	0.440526856217353
TOM1L2	3	1	-3.13169	0.83541853550431
CNP	3	1	-2.41642	0.400714947018593
MLX	3	1	-3.29714	0.543159080777137
ARHGAP27	3	1	-2.8641	0.0978900623655011
NPEPPS	3	1	-2.27315	0.574008716378181
SNX11	3	1	-2.61721	0.361652804646461
TRIM25	3	1	-2.32766	0.66008461836335
VMP1	3	1	-2.66407	0.632157577309578
UBE2O	3	1	-2.63489	0.933679653439491
RNF213	3	1	-2.73354	0.962362600598304
SIRT7	3	1	-2.78672	0.827570868763893
TMEM241	3	1	-2.47084	0.658904446396797
ZNF397	3	1	-2.51313	0.505688740048378
SOCS6	3	1	-3.12642	0.0769115221833874
FERMT1	3	1	-2.92477	-0.202203
PET117	3	1	-2.80639	0.811819030079811
ZNF133	3	1	-2.37938	0.611689342293708
ENTPD6	3	1	-2.91596	0.756180597577064
ZNFX1	3	1	-2.98075	0.0581555796003033
BCAS1	3	1	-3.24369	-0.118565
ZBP1	3	1	-2.81935	0.534834517273872
OGFR	3	1	-2.95899	0.279711736474006
HELZ2	3	1	-3.0677	0.360192729268043
R3HDM4	3	1	-2.49212	0.458657635483711
TMEM259	3	1	-2.92063	0.898930860791175
STK11	3	1	-3.06766	0.8646755946016
AP3D1	3	1	-2.70842	0.202529920372932
TJP3	3	1	-3.17525	-0.267983
ZBTB7A	3	1	-3.08974	-0.197062
SIRT6	3	1	-3.0228	0.164043260846107
MAP2K7	3	1	-2.56013	0.86400420788285
DNM2	3	1	-2.77952	0.622266365323036
CCDC159	3	1	-2.79589	0.509763969216316
ZNF763	3	1	-2.98824	0.138727976117103
MYO9B	3	1	-2.57394	0.520162237915962
ARRDC2	3	1	-3.04629	-0.197537
YJEFN3	3	1	-2.24435	0.356579853329628
CEBPG	3	1	-3.3221	0.509022129807441
KMT2B	3	1	-3.22149	0.67114247206208
PVR	3	1	-2.38886	0.688857091698616
BCL3	3	1	-3.32674	0.69728798988816
SYMPK	3	1	-3.02904	0.695192171368568
EHD2	3	1	-2.5392	0.455221010479896
SPHK2	3	1	-2.4878	0.622487319741218
TRPM4	3	1	-3.07594	-0.0546897
LENG8	3	1	-2.92455	0.723907185826271
EPS8L1	3	1	-3.24246	-0.0276952
PPP1R12C	3	1	-2.76148	0.950470877919166
PTPRH	3	1	-3.35437	0.473595393929451
PPP6R1	3	1	-2.51154	0.57044245127198
MZF1	3	1	-3.05179	0.325818074974983
UTY	3	1	-3.00826	0.82585199001786
MED15	3	1	-2.79627	0.918487025532692
LRRC75B	3	1	-3.24708	0.778837515149086
PISD	3	1	-2.40617	0.454388691220253
DDX17	3	1	-2.7721	0.895611120495765
PLXNB2	3	1	-2.79312	0.626590324673622
CU638689.5	3	1	-2.55296	0.527778817448585
GABPA	3	1	-2.44835	0.51654429558274
LTN1	3	1	-2.44478	0.479041887555092
ITSN1	3	1	-2.73015	0.377041233811348
ETS2	3	1	-3.01447	0.171698792014091
RIPK4	3	1	-2.69073	0.545383645329444
ABCG1	3	1	-3.10946	-0.148852
SLC37A1	3	1	-2.3507	0.535017682347267
LSS	3	1	-2.39313	0.543208969864814
UGT2B15	3	1	-3.10211	0.787709666523903
VWA1	4	1	0.928175028622929	1.7531604302263
ATAD3C	4	1	1.31716638451892	1.88981957558152
ATAD3B	4	1	0.281389650166813	2.11895127418992
AL590822.2	4	1	0.788914498151127	2.23563737991807
ERRFI1	4	1	0.873169478238407	2.24621243599412
GPR157	4	1	0.369323071301762	1.88610906723496
CLSTN1	4	1	0.84857159501392	1.6709283125734
PEX14	4	1	0.530077513516728	1.55746038082597
C1orf167	4	1	0.886613186658207	2.00378747108933
TNFRSF1B	4	1	1.2859395111211	1.96639676216599
DDI2	4	1	1.19956928140003	2.04467125061509
NECAP2	4	1	1.17126923447925	1.97365327003953
KLHDC7A	4	1	0.895961817563359	1.65897078636643
PLA2G2F	4	1	0.378843125165287	2.12421102646348
CAMK2N1	4	1	1.04730420953113	1.95203156593797
ECE1	4	1	0.872995432675663	1.85277838829514
MYOM3	4	1	0.975163515866581	1.61705978039262
NCMAP	4	1	1.35235052949268	1.94849653366563
LDLRAP1	4	1	0.867147263348881	1.60766644600388
TRIM63	4	1	0.927275952161137	1.83952326897141
GPATCH3	4	1	0.757834371388737	2.18487615707871
FAM167B	4	1	0.442481931508366	2.38389010551926
STK40	4	1	0.218465622723881	2.54493088844773
RAB3B	4	1	0.606743749440495	2.05347771767136
ODF2L	4	1	0.397328432858769	1.75101752403733
HIST2H4A	4	1	0.21146016961414	2.30821199539658
GBA	4	1	0.502724226773564	1.64430887821671
AL138899.1	4	1	1.33947068101246	1.97524638298508
ELF3-AS1	4	1	1.22188120728809	1.95639772537705
GPR37L1	4	1	1.01617103463489	1.92407508018967
ATF3	4	1	0.165414747060124	2.13240022781846
AGT	4	1	1.40569144135791	1.89366288307664
KMO	4	1	0.740949806035343	2.03950066689011
CHML	4	1	0.216176923573796	1.74046011093613
OR2L2	4	1	0.553695377171818	1.93860597733018
RHOB	4	1	0.210931357205693	1.99338264587876
SUPT7L	4	1	0.257342394650761	1.5619856846666
CLIP4	4	1	0.261393722356144	1.72082419517991
GALM	4	1	0.831390675366703	1.86953253868577
RTKN	4	1	0.755132373631779	2.24410338524339
SLC20A1	4	1	0.317708429158512	1.84988350990769
MYO1B	4	1	0.841030653775517	1.74093861702439
ALPG	4	1	0.346703585446659	1.94506044510361
RAMP1	4	1	1.09870224839527	1.89670152786729
TRAF3IP1	4	1	0.371164377988163	2.05909175995347
BHLHE40	4	1	0.439590152562443	1.89988393906113
IRAK2	4	1	0.46659499055225	1.5225547087526
ACVR2B	4	1	0.235206183255497	1.58601458195206
CCRL2	4	1	0.379769023717228	2.60536999824998
SLC26A6	4	1	0.22256582623798	2.7516943943834
DALRD3	4	1	1.25283413773853	2.00594301346299
NPRL2	4	1	1.2580960357793	1.88899536255357
TM4SF1-AS1	4	1	0.420006927312199	2.23436994675156
AHSG	4	1	0.53616708165485	2.17871017578599
SPON2	4	1	0.37120252496082	2.1941399109697
C4orf48	4	1	0.877920922101322	1.88618583801743
ABLIM2	4	1	1.14303761369068	1.83811636093613
CXCL8	4	1	0.845327671826664	2.20083470467088
CXCL2	4	1	0.923315104306523	2.06518144730088
ALPK1	4	1	0.560773309529606	1.64280743721482
AC095055.1	4	1	0.920016344846073	2.28133387688157
AC110772.1	4	1	0.623961385548893	1.75003690842149
FASTKD3	4	1	0.184183176816288	1.70731849792954
AC012640.1	4	1	0.302379425824467	2.44034690979478
DAB2	4	1	1.14647560960132	1.9866752159929
HMGCS1	4	1	0.315662797749821	1.62532205704209
FEM1C	4	1	0.527283843816105	1.72751720074174
TMEM173	4	1	0.737227972806278	1.72611255768296
CD14	4	1	1.09983855134327	1.88220305565354
FAXDC2	4	1	0.774442490399662	1.70369966152665
ATP10B	4	1	0.0492249096043742	1.81846375587937
PDLIM7	4	1	0.707243617833439	2.02332062843797
SQSTM1	4	1	0.548195656598393	1.84241671684739
BTN3A2	4	1	0.777696069539372	1.81755061272141
TRIM27	4	1	0.297545489133183	1.78086013916489
HLA-F	4	1	0.939307984174076	1.79266996506211
TRIM26	4	1	0.220201071561161	2.32761879089829
HLA-E	4	1	1.02221566087085	1.91952819946763
IER3	4	1	0.830984886945072	2.14623613480088
CCHCR1	4	1	0.777436193288151	2.57386512878892
NEU1	4	1	0.950643357098881	1.94934411171433
CFB	4	1	1.02513080483753	1.86733694199082
EGFL8	4	1	0.776487764180485	1.80229110840317
SPDEF	4	1	0.769201334775273	1.90562124374863
ANKS1A	4	1	0.274961408437077	1.97253055695054
BRPF3	4	1	0.670673307240788	1.68133707169053
CDKN1A	4	1	0.918633278668705	1.88034100655076
NFKBIE	4	1	0.686959441960636	1.95169491890427
ADGRF4	4	1	1.0645609462865	2.03969760063645
FOXO3	4	1	0.306397136510197	1.78694481972214
NCOA7	4	1	0.900882777036015	2.08808560493943
VNN1	4	1	0.939444359601322	1.58440382603165
ULBP2	4	1	1.31606870538074	1.80766720894334
C6orf99	4	1	1.00148754960376	2.12410159233567
SOD2	4	1	0.780418809712712	2.1029214394426
RNASET2	4	1	1.19125800973255	1.98806853416917
ZFAND2A	4	1	0.753529127896611	1.89879078987595
MAFK	4	1	0.291609581769291	1.86654873016831
SNX8	4	1	1.14870029336292	1.81761307838914
ARL4A	4	1	0.753254588902775	1.95043797615525
HDAC9	4	1	0.273599084676091	1.81756515625474
ZNF713	4	1	0.179619129956547	2.38091535690781
CLDN3	4	1	0.950877007306401	1.99334616783616
CLDN4	4	1	0.623800214589421	2.07358117226121
METTL27	4	1	1.20363527184803	1.99274273041245
LIMK1	4	1	0.70087188130695	1.78562755707261
PTPN12	4	1	0.407248910725895	1.9700462353563
SRPK2	4	1	1.19480114823658	1.90698976639268
HBP1	4	1	0.425999220670048	1.71197421673295
HILPDA	4	1	0.606255110562626	2.10695905807969
PRSS1	4	1	1.05972677117664	2.06834693077561
PRSS2	4	1	0.741752442181889	1.97940964821336
GSTK1	4	1	1.03361802941639	1.91547222259995
TMEM139	4	1	1.00432473069507	1.91042204025742
ZYX	4	1	0.75332480317432	1.66860528114793
ZNF467	4	1	1.24298315888721	2.04235954407212
SLC4A2	4	1	0.292795833409611	2.68229289177415
DNAJB6	4	1	0.514373239339176	1.77113337639329
STS	4	1	1.15748029595691	2.10865492943284
MAGIX	4	1	1.10709434396106	1.81535477760789
CCDC22	4	1	0.978727396786991	1.61642010334489
XKRX	4	1	0.765595849812809	1.66070051315781
RNF113A	4	1	1.01365524178821	1.92474384430405
GABRE	4	1	0.530151423276249	1.58745069626328
CSAG2	4	1	0.522674855054203	2.06908674362656
FAM50A	4	1	1.13065415269214	1.91009707573411
CEBPD	4	1	0.460697587788883	2.17378635529038
PDP1	4	1	0.545959767163578	1.77280373695847
GEM	4	1	0.541937049687687	2.00843424919602
GASAL1	4	1	0.247572001279179	2.58340425613877
TRIB1	4	1	0.777324494183842	2.06607098701951
HSF1	4	1	0.620991047681156	1.89004488113877
VLDLR	4	1	0.700015481770817	1.77527923706528
PLIN2	4	1	1.04724794274646	2.19385142448899
TMEM8B	4	1	1.25017052537281	1.88837881210801
SHB	4	1	0.970036085904423	1.72330160263535
ADAMTS13	4	1	0.0653859937794841	1.75247998360154
AL590226.1	4	1	1.09345823174793	1.96476216438767
EGFL7	4	1	0.0921856725819743	2.43106789711472
NPDC1	4	1	0.715072687924687	2.01841516617295
GRIN1	4	1	1.29949527627308	1.86359496239182
CD151	4	1	0.444225963414494	1.54347260120866
MUC2	4	1	0.702028211415592	1.89006347778794
CTSD	4	1	0.563232477963749	1.67502792004105
TH	4	1	0.42357843762714	2.13836546066758
KCNQ1	4	1	0.799533304036442	1.9091183674669
TPP1	4	1	0.946595248044316	1.84323163155076
WEE1	4	1	0.306894000829045	1.80205221298692
INSC	4	1	1.09283023721058	1.84038467529771
SAA4	4	1	1.25172286874134	1.93593640449998
SAA2	4	1	1.05202203637439	1.84396381500718
SAA1	4	1	1.18923669701892	1.87244100693223
IGSF22	4	1	1.07428365594226	1.78650708321091
PRRG4	4	1	0.878177698911015	2.09914965752122
TSPAN18	4	1	0.809592303098027	1.9682323468065
TMEM132A	4	1	0.677039798558537	1.94179220322129
SLC3A2	4	1	1.38035755997974	1.83930130127427
CDC42EP2	4	1	0.263557132542912	2.06039495590684
OVOL1	4	1	0.854443367780033	2.20335765007493
FOSL1	4	1	0.757137593091313	2.18857116821763
LRFN4	4	1	0.241779979527775	2.81852908257005
ALDH3B1	4	1	0.582381066144291	1.93781180504319
CASP5	4	1	0.852210339368168	1.90147228363511
AP001267.3	4	1	0.578890618146244	2.09040112617966
HYOU1	4	1	0.120802697003666	1.91798467758652
TRIM29	4	1	0.142744358838383	1.97914142731187
KLF6	4	1	0.296964582265202	1.97657437447068
ARL5B	4	1	0.461633380711857	1.84168405655381
WAC	4	1	0.468009170354191	1.66872723225114
DDX21	4	1	0.896287497342411	1.81000561836716
COL13A1	4	1	1.05670219308216	2.12502379539964
SLC29A3	4	1	1.1180244053014	2.08490390900132
PSAP	4	1	0.9622614944585	1.75546808365342
DDIT4	4	1	0.502895411313359	2.12009353760239
PLAU	4	1	0.549343403638188	2.30485220077988
OLMALINC	4	1	1.29432397729236	1.77092666748521
PPRC1	4	1	0.158471878827397	1.8845331204271
CYP17A1	4	1	0.953250941098515	1.8688876164293
SMNDC1	4	1	0.435846861661259	2.3335990441179
ADRA2A	4	1	0.286502298177067	1.98107953194138
TCERG1L-AS1	4	1	0.82472282296497	2.22412676933762
BNIP3	4	1	1.34915381318409	1.85479421738145
EPS8	4	1	0.221110638440434	1.63734741333482
BHLHE41	4	1	0.822959717572514	1.81090040329453
ANKRD33	4	1	0.531751688779179	1.51447148445603
KRT7	4	1	0.72272783166248	1.98777647140977
ITGA5	4	1	0.534673270047489	1.79587431076524
P2RX4	4	1	0.943246659100834	2.10128421905991
RSRC2	4	1	0.583504971326176	1.72959919098374
SHISA2	4	1	0.971334990323368	1.78498597267625
HSPH1	4	1	0.744747337163273	1.90638704422471
FOXO1	4	1	0.818967398465458	2.10085029724595
SMIM2-AS1	4	1	0.936168965161625	1.83254332664963
TSC22D1	4	1	0.29358702546436	1.98745985153672
LINC01068	4	1	1.26457386857349	1.81716318253037
AL136964.1	4	1	0.872722443402592	1.99336595657822
LINC00346	4	1	0.311093624890629	2.25373382690903
NFKBIA	4	1	0.242414411366764	2.09974618080613
FOS	4	1	0.417556222737614	1.96914692047593
VASH1	4	1	0.174410995305363	1.75670023087022
CRIP2	4	1	0.917418297589604	1.90695734146592
RHOV	4	1	0.523476060689274	2.20264120224473
PPIP5K1	4	1	0.473985132039372	2.75602932098862
RBPMS2	4	1	1.15126520043689	1.96950645569321
ARIH1	4	1	0.476845558942143	1.61912579658982
C15orf39	4	1	0.957156714261357	2.04594750526902
MFGE8	4	1	0.883947905362431	1.79771180275437
SLCO3A1	4	1	0.457093414128605	1.7627696526384
NME3	4	1	0.820294078648869	1.7803055775499
ASPHD1	4	1	0.750727948010746	2.04889960411546
DOC2A	4	1	0.371607836545292	2.40546317223069
HERPUD1	4	1	0.474802192509953	1.88165850761887
CX3CL1	4	1	0.946645554364506	2.01248951080796
CHST4	4	1	1.26116925126392	1.89306850555894
SNAI3	4	1	0.883565005124394	2.23758359077927
STARD3	4	1	0.709780868352238	1.88416977051255
ERBB2	4	1	0.265394505322758	2.04627771500108
GRB7	4	1	0.235689100087467	2.06793708923814
EZH1	4	1	0.972845610440556	1.63036592129227
VAT1	4	1	0.841729220212284	2.00988264206406
GRN	4	1	0.988779839337651	1.88347311142442
ACSF2	4	1	0.786801751912419	1.96605343941209
CA4	4	1	0.846673067868534	1.78764815453049
JMJD6	4	1	0.855705317319218	1.89699025276658
DNAH17	4	1	0.781007107556645	2.20107026222703
OXLD1	4	1	0.474026259244267	1.89122
CCDC137	4	1	0.408072050870243	1.56525833729264
ARL16	4	1	0.429551419080082	1.90467066887376
FASN	4	1	0.0727971161015666	1.55828042152879
SLC16A3	4	1	0.948994454205815	1.90759344223496
TGIF1	4	1	0.598513659299198	1.71137864712235
TRIB3	4	1	0.739756044209782	1.98934621933457
BPIFA2	4	1	1.08755403405506	1.88689084175584
VSTM2L	4	1	1.01709299928028	1.90574212196824
TGM2	4	1	0.997078713239018	1.85854978683945
SGK2	4	1	0.391242917836491	1.59657294872758
CTSA	4	1	1.31117683297474	1.88103623512742
CEBPB	4	1	0.581684645474736	2.10810132149216
LRG1	4	1	1.20455270654041	1.87655205849168
C3	4	1	0.404074605763737	2.11646337631699
PPAN	4	1	0.811131533444706	2.49745793465134
ICAM1	4	1	0.695477064908329	2.16337175491807
ACP5	4	1	1.33614855653125	1.91895933273789
DNAJB1	4	1	1.0489268863805	2.00557870987412
KLF2	4	1	0.111087974370304	1.86486287239548
DDX49	4	1	0.586756404698674	2.9759261143541
FXYD5	4	1	1.19141441232044	1.94747848633286
FFAR2	4	1	0.637215193570439	1.93972368362901
PLAUR	4	1	0.946409996808354	2.16171903732774
CEACAM20	4	1	0.373477157414738	2.35644002083298
LMTK3	4	1	1.30451327210743	1.81183905724046
C19orf81	4	1	0.294531401456181	2.35367412689683
ARVCF	4	1	0.168515976727787	1.74891324165818
HIC2	4	1	0.739063795865361	2.16966266754624
LIF	4	1	0.239881690800968	2.36347074631211
SF3A1	4	1	0.837342079938237	1.84641022804734
NCF4	4	1	1.16478734856922	1.87643284920213
MEI1	4	1	0.65613036996204	2.09291882637498
A4GALT	4	1	1.06795936471302	1.84318370941636
WNT7B	4	1	0.835010823071781	2.06918759468552
MIOX	4	1	0.388897832692448	2.43855805519578
ODF3B	4	1	0.356706675351445	2.08056588295457
TRPM2	4	1	0.267161067784611	2.8432209027147
PTTG1IP	4	1	1.17939215546924	1.81680698517319
DHRS3	5	1	-2.29571	-0.542998
EFHD2	5	1	-2.49924	-0.686276
STX12	5	1	-2.45598	-0.52715
SERINC2	5	1	-2.04156	-0.118326
KIAA1522	5	1	-2.36944	-0.268849
KIAA0319L	5	1	-2.34546	0.224556310210197
HECTD3	5	1	-2.97483	-0.936158
TSPAN1	5	1	-2.28756	-0.591199
SSBP3	5	1	-2.58628	-0.674787
AC105277.1	5	1	-2.73497	-0.42962
SLC35D1	5	1	-2.86106	-0.93671
DR1	5	1	-2.62498	-0.52408
SLC35A3	5	1	-2.67613	-0.496458
SLC25A24	5	1	-2.10875	-0.271564
DENND2D	5	1	-1.99028	0.394907070431678
LRIG2	5	1	-1.89921	0.164434207711189
TXNIP	5	1	-2.52496	-0.0156383
MCL1	5	1	-2.4032	0.0484965277051617
CTSS	5	1	-2.37169	-0.715583
PI4KB	5	1	-2.33192	0.119061542782753
SHC1	5	1	-2.74168	-0.471454
MUC1	5	1	-2.58616	-0.0773097
QSOX1	5	1	-2.07737	-0.702157
INAVA	5	1	-2.3007	-0.230294
RPS6KC1	5	1	-2.76747	-0.451525
KCNK1	5	1	-2.62349	-0.55687
MBOAT2	5	1	-2.23621	-1.026
SDC1	5	1	-2.12346	-0.323688
HS1BP3	5	1	-2.7417	-0.700495
EIF2AK2	5	1	-2.43315	-0.312759
SRBD1	5	1	-2.32667	-1.09095
SPTBN1	5	1	-2.4751	0.0248516631459881
PROM2	5	1	-1.8179	-0.71743
ACVR2A	5	1	-2.25404	0.00697927001473203
TANK	5	1	-2.38827	0.219526423249214
STK39	5	1	-2.16612	-0.734659
ITGA6	5	1	-2.43009	-0.401271
STAT1	5	1	-2.97832	-0.95439
FAM126B	5	1	-2.12004	-0.107403
RAPH1	5	1	-2.76804	-0.35636
TMBIM1	5	1	-2.31625	-0.590218
CTDSP1	5	1	-2.73299	-0.434129
ZFAND2B	5	1	-2.77839	-0.760721
SP110	5	1	-2.41203	-0.524243
CAB39	5	1	-2.65021	-0.805196
B3GNT7	5	1	-2.49983	-0.342401
AGAP1	5	1	-2.45555	-0.076219
LRRFIP1	5	1	-1.9812	0.382681919369667
PDCD6IP	5	1	-2.52525	-0.543749
ZDHHC3	5	1	-2.47637	-0.766022
TCTA	5	1	-2.05208	0.500650121006935
DTX3L	5	1	-2.74229	-0.762892
H1FX	5	1	-2.7647	-0.456155
AC026304.1	5	1	-2.83241	-0.392316
PLSCR1	5	1	-2.59541	-0.749911
TNFSF10	5	1	-2.54525	-0.909391
S100P	5	1	-2.33642	-0.702044
RBM47	5	1	-2.59198	-0.371489
LIMCH1	5	1	-2.89735	-0.755676
NIPAL1	5	1	-2.45944	-0.626836
PLAC8	5	1	-2.59149	-0.569378
CDS1	5	1	-2.42708	-0.391163
SPATA5	5	1	-2.92271	-0.799001
PGRMC2	5	1	-2.56049	-0.682126
FNIP2	5	1	-1.8818	0.515050901207893
CLCN3	5	1	-2.15833	-0.82675
LMBRD2	5	1	-2.83863	-0.6918
PARP8	5	1	-2.44135	-0.589782
IL6ST	5	1	-2.05027	-0.297035
ERBIN	5	1	-2.74833	-0.20866
GFM2	5	1	-2.93704	-0.719308
F2RL1	5	1	-2.37182	-0.608493
FBXL17	5	1	-2.64064	-0.456651
SLC25A46	5	1	-2.65466	-0.724729
DMXL1	5	1	-1.92829	-0.766547
PRRC1	5	1	-2.39852	0.0517264736032177
CTNNA1	5	1	-2.68214	-0.354668
PANK3	5	1	-2.81636	-0.917811
DUSP1	5	1	-2.43035	-0.203536
CLTB	5	1	-2.78903	-0.815097
SERPINB6	5	1	-2.55633	-0.813876
TUBB2A	5	1	-2.18716	-0.507323
AL645933.2	5	1	-2.60618	-0.662025
SAPCD1-AS1	5	1	-2.7772	-0.475959
B3GALT4	5	1	-2.40929	-0.165201
FOXP4	5	1	-2.12811	0.00267906311508909
TMEM63B	5	1	-2.55215	-0.259071
AL355353.1	5	1	-2.70334	-0.561237
CD2AP	5	1	-2.55624	-0.698463
IBTK	5	1	-2.11054	0.180939687523811
AFG1L	5	1	-2.6948	-0.397919
TRAF3IP2	5	1	-2.84525	-0.699251
FRK	5	1	-2.14974	-0.230429
SMPDL3A	5	1	-2.58333	-0.576684
MED23	5	1	-2.32008	-0.196258
AC073957.3	5	1	-2.72866	-0.480751
LFNG	5	1	-2.56396	-0.794024
EGFR	5	1	-2.73746	-0.540317
TMEM120A	5	1	-2.58746	-1.02514
ZNF655	5	1	-2.03273	0.364824844632118
ZNF3	5	1	-2.14595	0.43819249990937
TSC22D4	5	1	-1.90959	0.384660912785499
ATP7A	5	1	-2.10686	-1.18799
CTSB	5	1	-2.2386	-0.974449
BIN3	5	1	-2.24661	-0.120006
AK3	5	1	-2.93242	-0.681467
FAM214B	5	1	-2.54518	-0.316631
GOLM1	5	1	-2.243	-0.522279
CORO2A	5	1	-2.70667	-0.180529
GALNT12	5	1	-2.73747	-0.00920259
SLC44A1	5	1	-2.74754	-0.428822
EPB41L4B	5	1	-2.31049	0.167453391585319
UGCG	5	1	-2.24615	-0.187376
SPTAN1	5	1	-1.90822	0.408631814751594
LRRC8A	5	1	-1.96455	0.490734947953193
RABL6	5	1	-2.48449	0.0325529408788373
PKP3	5	1	-2.46746	-0.315758
CD59	5	1	-2.20126	-0.848527
TRAF6	5	1	-2.25737	-1.07487
CREB3L1	5	1	-2.92606	-0.897872
FAM111A	5	1	-2.28346	-0.307538
BAD	5	1	-2.94178	-0.949262
ESRRA	5	1	-2.18677	0.119956208500831
RPS6KA4	5	1	-1.89177	0.247821940216987
PPP2R5B	5	1	-2.69562	0.0136253667211224
CCND1	5	1	-2.58654	-0.985693
ARAP1	5	1	-2.02082	-0.205802
LIPT2	5	1	-2.41815	-0.941048
PICALM	5	1	-2.68423	-0.89286
ARHGAP42	5	1	-2.16601	0.250449372563331
KBTBD3	5	1	-3.00392	-0.93705
DIXDC1	5	1	-2.94128	-0.935846
ARHGEF12	5	1	-2.17649	0.105802459750145
ST14	5	1	-2.57179	-0.0874438
LARP4B	5	1	-1.8568	0.608282936844795
OPTN	5	1	-2.28114	-0.664595
VSIR	5	1	-2.26642	-0.520779
INPP5A	5	1	-2.60262	-0.619279
LTBR	5	1	-1.89918	-0.0136079
LINC01559	5	1	-2.06079	-0.483726
KRAS	5	1	-2.53373	-0.0594759
ASB8	5	1	-2.13249	0.2509020698404
BLOC1S1	5	1	-2.80516	-0.889143
LRP1	5	1	-2.34701	-0.383521
OS9	5	1	-2.29176	-0.668359
PHETA1	5	1	-2.69719	-0.930783
ALDH2	5	1	-2.91876	-0.837875
TRAFD1	5	1	-2.59208	-0.713712
OAS1	5	1	-2.62585	-0.370641
RASAL1	5	1	-2.97194	-0.779888
RHOF	5	1	-2.71013	-0.564707
ZNF140	5	1	-2.5984	-0.842557
ZMYM5	5	1	-2.1224	-0.772673
ZDHHC20	5	1	-2.13937	0.279032481942146
PHF11	5	1	-2.4089	-0.736001
KLF5	5	1	-2.73192	-0.310911
LRP10	5	1	-2.26085	-0.539665
TMEM30B	5	1	-2.33355	-0.710085
SRSF5	5	1	-2.42713	0.0308044684266736
AL136040.1	5	1	-2.79115	-0.407774
PTPN21	5	1	-2.79522	-0.458517
IFI27	5	1	-2.83037	-0.8574
DICER1	5	1	-2.6307	0.148846997055977
GSKIP	5	1	-2.52712	-0.741706
CYFIP1	5	1	-2.09751	-0.694575
TJP1	5	1	-2.36458	-0.309364
DISP2	5	1	-2.38511	-0.528434
SPINT1	5	1	-2.38532	-0.394537
TYRO3	5	1	-2.75941	-0.934988
CCPG1	5	1	-2.61551	-0.744217
ADAM10	5	1	-1.95967	0.130084676775901
MYO1E	5	1	-2.46799	0.166066182885139
TPM1	5	1	-2.70362	-0.939014
HACD3	5	1	-2.59544	-0.638809
PPCDC	5	1	-2.46688	-0.591566
AXIN1	5	1	-1.91339	-0.673073
NAA60	5	1	-2.72868	-0.470449
SMIM22	5	1	-2.81582	-0.840537
TMC7	5	1	-2.70286	-0.0378153
MVP	5	1	-2.32219	-0.619093
MAPK3	5	1	-2.67793	-0.608513
FBRS	5	1	-1.8731	0.0114439261293103
PRSS8	5	1	-2.50206	-0.392789
PLLP	5	1	-2.90443	-0.889379
DOK4	5	1	-2.40394	-0.688953
MMP15	5	1	-2.32196	-0.437853
ELMO3	5	1	-2.86067	-0.997697
ESRP2	5	1	-2.51251	0.0102781486844708
CDH1	5	1	-2.38728	-0.530974
CHMP1A	5	1	-2.49075	-0.785257
RPH3AL	5	1	-2.34061	-1.01695
ABR	5	1	-2.80657	-0.563665
CRK	5	1	-2.91978	-0.936413
MYO1C	5	1	-2.76217	-0.151122
RAP1GAP2	5	1	-2.12411	0.101825965676277
KIF1C	5	1	-2.75803	-0.855197
CD68	5	1	-2.3459	-0.572022
MPDU1	5	1	-2.96756	-1.03613
PIGL	5	1	-2.02816	-1.05928
CENPV	5	1	-2.94757	-0.874982
FLII	5	1	-2.63318	-0.497955
RFFL	5	1	-2.57795	-0.380853
LINC00672	5	1	-2.59444	-0.944573
JUP	5	1	-2.10348	0.201004071269004
ATP6V0A1	5	1	-2.65852	0.000315023694007543
IFI35	5	1	-2.87783	-0.707264
SCRN2	5	1	-2.26333	-0.706489
TOB1	5	1	-2.54151	-0.282881
TOM1L1	5	1	-2.36342	-0.627352
AKAP1	5	1	-2.53554	-0.131455
ARSG	5	1	-2.5808	-0.569603
SOX9	5	1	-2.45048	-1.00611
UNC13D	5	1	-1.91943	-0.251655
TEN1	5	1	-2.80689	-0.924411
TIMP2	5	1	-2.17081	-0.437074
LGALS3BP	5	1	-2.32093	-0.598142
CHMP1B	5	1	-2.45421	-0.272434
DSG2	5	1	-2.40977	-0.300552
MYO5B	5	1	-2.52199	-0.789272
RAB27B	5	1	-2.31887	-0.707288
ZCCHC2	5	1	-2.9354	-1.0313
MBP	5	1	-1.91323	-0.243935
ATP9B	5	1	-2.24961	-0.864206
SDCBP2	5	1	-2.51206	-0.520413
BMP2	5	1	-2.20383	-0.544005
NOL4L	5	1	-2.139	-0.0600791
EPB41L1	5	1	-2.45196	-0.229844
SRC	5	1	-2.51884	-0.12554
SDC4	5	1	-2.31864	-0.725092
SLC2A10	5	1	-2.16276	-0.829762
DNAJC5	5	1	-2.31306	-0.163419
ABHD17A	5	1	-2.78855	-0.978682
DOT1L	5	1	-2.60629	-0.346096
PLEKHJ1	5	1	-3.01916	-0.923386
ZNF77	5	1	-2.82521	-0.495397
NCLN	5	1	-2.65388	-0.129981
UBXN6	5	1	-2.81892	-0.834849
TICAM1	5	1	-2.69594	-0.154077
SLC44A2	5	1	-2.57526	-0.175146
GIPC1	5	1	-2.0176	0.202689899239509
NR2F6	5	1	-2.4845	-0.703969
JUND	5	1	-2.65067	-0.316724
C19orf33	5	1	-2.89715	-0.927524
LGALS4	5	1	-2.69286	-0.893966
ZFP36	5	1	-2.51519	-0.0365549
BLVRB	5	1	-2.90836	-0.960186
CEACAM5	5	1	-2.1391	-0.479685
CEACAM6	5	1	-2.16158	-0.545386
RRAS	5	1	-2.17008	-0.520868
VRK3	5	1	-2.68504	-0.629534
JOSD2	5	1	-2.871	-1.06296
ZNF524	5	1	-2.81808	-0.811862
EPN1	5	1	-2.86783	-0.912221
DGCR2	5	1	-2.18897	-0.089698
IGLV3-1	5	1	-2.79396	-0.486618
AP1B1	5	1	-2.69019	-0.884678
TRIOBP	5	1	-2.3998	-0.534501
H1F0	5	1	-2.61117	-0.827768
CERK	5	1	-2.01998	-0.818509
CXADR	5	1	-2.5161	-0.452245
FAM3B	5	1	-2.39637	-0.612191
AL390719.2	6	1	-4.08585	0.0994101298188855
TNFRSF14	6	1	-3.50879	0.134130312237709
FBLIM1	6	1	-3.6823	-0.216287
AHDC1	6	1	-4.0191	0.440022600922554
C1orf109	6	1	-4.18995	0.544232023987739
EPHA10	6	1	-4.18473	0.533687545094459
RAVER2	6	1	-3.61167	-0.136311
IFI44L	6	1	-3.68891	-0.221886
AGL	6	1	-4.18992	0.44008846405503
SLC16A1-AS1	6	1	-4.2011	0.557585848603218
MAGI3	6	1	-3.32725	0.338890327248542
IGSF3	6	1	-3.45483	0.0488607716893841
TENT5C	6	1	-4.04971	0.360219134125679
MTMR11	6	1	-3.93762	0.0890838933324505
GABPB2	6	1	-3.99205	0.484080387387245
ARHGEF2	6	1	-3.33211	0.226942284140556
IGSF9	6	1	-3.47824	-0.0325127
CENPL	6	1	-4.20771	0.58580870750901
DDX59	6	1	-4.13081	0.493257952961891
SLC26A9	6	1	-3.94302	0.645759655270546
MIR29B2CHG	6	1	-3.74109	0.465644611153572
PLXNA2	6	1	-3.52158	-0.120659
MIA3	6	1	-3.25363	0.213143510851829
CAPN8	6	1	-3.50004	-0.0343297
NUP133	6	1	-4.16345	0.553258551392524
RSAD2	6	1	-3.49069	-0.166879
TP53I3	6	1	-3.83438	-0.063216
C2orf68	6	1	-3.8881	0.358540786538093
ANKRD36C	6	1	-3.36236	0.0402788353299786
MAP4K4	6	1	-4.15243	0.467434717450111
SULT1C2	6	1	-3.41827	-0.029818
EPB41L5	6	1	-4.18256	0.565770102772682
ERCC3	6	1	-4.15973	0.532632542881935
PTPN18	6	1	-3.39818	0.165895087752311
LYPD6B	6	1	-3.58531	-0.137446
GALNT5	6	1	-3.21615	0.216688109669655
BAZ2B	6	1	-3.75587	-0.190341
NBEAL1	6	1	-3.58998	-0.0147638
IKZF2	6	1	-3.90382	0.246837211880653
GPBAR1	6	1	-4.04558	0.436040056977241
CNPPD1	6	1	-4.11339	0.38563336256501
SP100	6	1	-3.66518	-0.346474
NGEF	6	1	-3.68283	0.00781626823899045
DGKD	6	1	-3.63068	0.124487562212913
MLPH	6	1	-3.27232	0.202173454794853
RARB	6	1	-4.13995	0.425552083287208
TRAK1	6	1	-3.75339	-0.129087
ALS2CL	6	1	-4.07436	-0.155157
NBEAL2	6	1	-3.47147	0.11354376200196
STX19	6	1	-4.14382	0.471563769612281
CBLB	6	1	-3.89253	0.535008801255195
B4GALT4	6	1	-3.52576	-0.08345
NR1I2	6	1	-3.62813	0.280308975014656
PARP9	6	1	-3.89743	-0.270605
MBD4	6	1	-3.58515	-0.128419
ZBTB38	6	1	-3.74897	0.250006390843361
ARL14	6	1	-3.46022	-0.0998875
ABCC5	6	1	-3.53749	0.00380809429642454
EHHADH	6	1	-3.98882	0.176294876370399
RTP4	6	1	-3.58531	0.25156171444413
GAK	6	1	-3.26021	0.251042319569557
ZFYVE28	6	1	-4.1876	0.43116409901139
RASSF6	6	1	-3.75829	-0.216984
SHROOM3	6	1	-3.42908	-0.0277687
AC124016.1	6	1	-4.17147	0.537229372296302
PRSS12	6	1	-3.50927	-0.0357835
DDX60L	6	1	-3.55219	-0.19714
OTULIN	6	1	-4.09578	0.441204382214515
PTGER4	6	1	-3.73153	-0.351583
CCNO	6	1	-4.15148	0.526311231884925
ZSWIM6	6	1	-3.54586	-0.136029
MAST4	6	1	-3.53692	-0.0485123
AP3B1	6	1	-3.267	0.26916755560395
PCDHB14	6	1	-4.18935	0.469749761853187
PCDH1	6	1	-3.48512	0.34442926767823
ARHGAP26	6	1	-3.2152	0.316183103356331
PHYKPL	6	1	-3.33467	0.264393342766731
TRIM7	6	1	-4.14721	0.463030887875526
SLC22A23	6	1	-3.41552	0.179040355715721
BTN3A3	6	1	-3.8882	0.533809615406959
UNC5CL	6	1	-3.73571	-0.169409
DOPEY1	6	1	-4.05339	0.527207030091255
STX7	6	1	-3.92622	0.208809239897697
PHACTR2	6	1	-3.63364	-0.0992971
UTRN	6	1	-3.45708	-0.0444433
FAM120B	6	1	-4.11851	0.49115778330323
MICALL2	6	1	-3.20939	0.28725792292115
UMAD1	6	1	-4.06337	0.412976933751075
SAMD9L	6	1	-3.84144	-0.212791
TECPR1	6	1	-3.50988	0.302103651795356
KLHDC10	6	1	-4.12353	0.598089886937111
KIAA1147	6	1	-4.07473	-0.181304
EPHA1	6	1	-4.11164	0.331653846535652
AC021218.1	6	1	-3.60358	-0.254095
PLCXD1	6	1	-3.53338	-0.0877489
ZBED1	6	1	-3.94209	0.55552454117295
SYTL5	6	1	-3.33178	0.0878656936025311
XPO7	6	1	-4.2311	0.400522960457771
ADAM28	6	1	-3.57489	0.0489800107812573
DOCK5	6	1	-4.08841	-0.346706
DUSP4	6	1	-3.65179	-0.250479
WRN	6	1	-4.1479	0.535898937020271
IMPA1	6	1	-3.81756	0.323801411423652
FER1L6	6	1	-3.44944	0.0306327176427533
MTSS1	6	1	-3.37611	0.000354005131690649
JAK2	6	1	-3.52911	-0.182559
FAM95C	6	1	-4.16092	0.52926368835923
PIP5K1B	6	1	-4.05738	0.391770972046821
C9orf85	6	1	-4.15368	0.422684265408485
FRMD3	6	1	-4.09589	0.384850991997688
FKBP15	6	1	-3.77733	0.2418848407602
ZNF618	6	1	-3.8711	0.55052240017411
FAM102A	6	1	-3.39995	0.127270711693733
NOXA1	6	1	-3.77032	0.572291864190071
CRACR2B	6	1	-3.73332	0.161291403803795
TRIM22	6	1	-3.52228	0.0309564304685284
FAR1	6	1	-3.56762	-0.239693
METTL15	6	1	-3.99022	0.473344696793525
TNKS1BP1	6	1	-3.93023	-0.0425672
MIR194-2HG	6	1	-3.76816	0.0514983666276623
SLC25A45	6	1	-4.0625	0.456857932839363
EHBP1L1	6	1	-3.33525	0.0377608371114422
AP002807.1	6	1	-4.1157	0.520479632649391
MYEOV	6	1	-3.57934	0.283745063576667
AP005233.2	6	1	-4.11007	0.463015688691108
NADSYN1	6	1	-3.90891	0.306896163258522
PAK1	6	1	-3.46729	0.270614875588386
SYTL2	6	1	-3.32487	0.0662270915841748
PCSK7	6	1	-3.31887	0.208724184069603
FAM118B	6	1	-4.22871	0.552694214615791
ADAMTS15	6	1	-3.52287	-0.148079
ASB13	6	1	-4.16946	0.500500096116035
AL450384.2	6	1	-4.14866	0.4904399645662
NEBL	6	1	-4.02968	0.330303980145424
ARHGAP21	6	1	-3.66805	-0.125191
UNC5B	6	1	-4.09782	0.418607069287269
BTAF1	6	1	-4.03109	0.454461945328682
CYP2C18	6	1	-3.72927	-0.320696
CYP2C9	6	1	-3.83058	-0.232863
BLNK	6	1	-3.86768	0.667711092267006
SEMA4G	6	1	-3.73767	0.232954515252082
WNK1	6	1	-3.21184	0.406885756287544
SCNN1A	6	1	-3.14602	0.234578443798988
TAPBPL	6	1	-3.6383	0.331327749524086
REP15	6	1	-3.51104	-0.184697
FGD4	6	1	-3.1215	0.303847743306129
KMT2D	6	1	-3.97681	0.370212746891945
LIMA1	6	1	-3.47144	-0.119927
TFCP2	6	1	-4.10649	0.458405805859535
CSAD	6	1	-3.8418	0.561547828946083
DGKA	6	1	-3.7292	-0.302164
RAB5B	6	1	-3.96315	0.339230073723762
MBD6	6	1	-3.59561	0.2806872260904
PTPRR	6	1	-3.92735	0.350913656983345
ANAPC7	6	1	-3.79641	0.309297753605812
WSB2	6	1	-3.86819	0.023815823826759
KMT5A	6	1	-4.10577	0.572612179551094
WDFY2	6	1	-3.84176	0.318397654328315
GPR180	6	1	-4.13003	0.500537289414375
EFNB2	6	1	-3.30861	-0.0208217
ARHGEF40	6	1	-3.91082	0.713292731080024
ABHD4	6	1	-4.11028	0.467737866673439
FANCM	6	1	-4.14204	0.524887038502662
PLEKHH1	6	1	-3.53372	-0.0790541
ABCD4	6	1	-3.90229	-0.0119213
DGLUCY	6	1	-4.15085	0.497544361386268
SNHG10	6	1	-4.09058	0.634185684952705
FMN1	6	1	-3.36496	0.0485715401506115
LPCAT4	6	1	-3.44637	-0.0904688
ITPKA	6	1	-3.49803	0.387626482281654
MYO5C	6	1	-3.65514	-0.0709877
DAPK2	6	1	-3.33209	0.330907357964485
PML	6	1	-3.36579	0.0190721583699872
PEAK1	6	1	-4.14264	0.516410661969154
HOMER2	6	1	-4.12753	0.543946815762489
FURIN	6	1	-3.69726	0.289209498200386
TMEM8A	6	1	-3.51563	-0.141873
RAB40C	6	1	-3.21505	0.277320696148842
TSC2	6	1	-3.49058	0.197543276581733
NAGPA	6	1	-4.00555	0.419324291977852
METTL22	6	1	-4.15269	0.504174066815345
ATF7IP2	6	1	-3.76788	0.616189314160316
NOMO1	6	1	-4.15998	0.522114886078804
ERN2	6	1	-3.28568	0.0528378320073773
ARHGAP17	6	1	-3.83054	0.45770926598069
AC009133.1	6	1	-3.53545	0.0878526699876477
INO80E	6	1	-4.09655	0.780485464367836
ITFG1	6	1	-3.90929	0.143239630494087
OSGIN1	6	1	-3.65538	0.372856689724891
SPIRE2	6	1	-3.36442	0.247009111676185
TLCD2	6	1	-3.85929	-0.0750754
ATP2A3	6	1	-3.40758	-0.0741527
ANKFY1	6	1	-4.08851	0.530992938313453
ZMYND15	6	1	-4.041	0.388300610814064
CAMTA2	6	1	-4.11912	0.529276562962501
XAF1	6	1	-3.62649	-0.19284
ACADVL	6	1	-3.48247	0.176956309113472
NCOR1	6	1	-3.62469	-0.232858
MMP28	6	1	-3.99724	0.18955974105355
THRA	6	1	-4.11	0.488994253907173
RAPGEFL1	6	1	-3.84753	-0.0348687
OSBPL7	6	1	-3.65706	-0.0498784
FAM20A	6	1	-3.45462	-0.139804
RECQL5	6	1	-3.53569	-0.0595395
SMIM5	6	1	-3.88418	-0.100654
TBCD	6	1	-4.18984	0.584565712246864
LPIN2	6	1	-3.22207	0.239876283440559
GATA6-AS1	6	1	-3.65937	0.0789511633252789
ANKRD29	6	1	-3.5118	-0.107272
LAMA3	6	1	-3.39718	-0.0995173
ZBTB7C	6	1	-3.69007	-0.308528
CCDC68	6	1	-3.78998	-0.429775
MALT1	6	1	-4.18846	0.578193975720375
KIAA1468	6	1	-3.69795	0.205971432957618
PCED1A	6	1	-4.15073	0.517339838776558
C20orf194	6	1	-3.91069	0.731164766583412
PTK6	6	1	-3.64344	-0.222144
SPPL2B	6	1	-3.305	0.285453273091285
DPP9	6	1	-3.48766	0.278526080880134
INSR	6	1	-3.24268	0.230188740525215
HSH2D	6	1	-3.41315	0.197241528067558
HAUS8	6	1	-4.16305	0.562615050110786
ANO8	6	1	-4.05464	0.406224025521248
UPF1	6	1	-3.80308	0.179799420866935
ZNF430	6	1	-4.02425	0.310636354718177
SIPA1L3	6	1	-3.47165	-0.00444086
KCNK6	6	1	-3.28982	0.0486736429071118
KCNN4	6	1	-4.37022	0.464769614968269
PRKD2	6	1	-3.39344	0.237621380124061
TMEM86B	6	1	-3.77658	0.408376170430153
KDM5D	6	1	-3.19755	0.158416463170021
USP18	6	1	-3.86115	0.179637475047081
ASCC2	6	1	-3.43551	-0.19993
LIMK2	6	1	-3.70936	-0.143848
SGSM3	6	1	-3.86063	0.153109861645668
PMM1	6	1	-4.0776	0.177869809899299
B3GALT5	6	1	-3.50327	-0.213535
MX2	6	1	-3.58896	-0.212488
DIP2A	6	1	-3.57991	0.448083592686622
FSIP2	6	1	-3.70221	-0.211639
UGT1A10	6	1	-4.10131	0.470654977593391
ADH7	6	1	-4.09291	0.42555297735688
SCGB2A1	6	1	-3.69797	-0.23578
SYT16	6	1	-3.73968	0.449339939389198
ACOT7	7	1	3.49976020699817	0.184274746212928
UTS2	7	1	3.70185666924793	0.654505385193794
AKR7A2	7	1	3.39463144189197	0.333101404938667
HNRNPR	7	1	3.66851859933216	0.694580031666725
SMIM12	7	1	3.59503990060169	0.0321900081967999
YRDC	7	1	3.70471673852283	0.674325240883796
C1orf122	7	1	3.63052135354358	0.176524622473686
PPT1	7	1	3.7368193233617	0.567106438908546
PPCS	7	1	3.58851152306873	-0.065524
PRPF38A	7	1	3.62047344094593	0.477142049107521
GTF2B	7	1	3.44072061425525	-0.0245057
ALG14	7	1	3.26262336617786	0.503591967854469
RTCA	7	1	3.46586328393299	0.315005434784858
SARS	7	1	3.28429084664661	0.489741517338722
PSMA5	7	1	3.65157037621814	0.702577842507331
WDR3	7	1	3.47776847726184	0.365394188199012
POLR3GL	7	1	3.40855270272571	0.142234606776207
SNX27	7	1	3.40626531487781	0.0672617388105084
DAP3	7	1	3.74865537530262	0.366168
RAB25	7	1	3.33364921456653	0.00286541703697935
TSTD1	7	1	3.29425340539295	-0.0613279
UFC1	7	1	3.47639757043201	0.0960872602796246
METTL13	7	1	3.53415351754505	0.397138668332069
RAB29	7	1	3.76375585442859	0.536782456669777
CNIH4	7	1	3.3726573551305	0.572581006321876
SRP9	7	1	3.69787126427967	0.693269563946693
PARP1	7	1	3.67096858865101	0.476091159615486
NTPCR	7	1	3.63123565560657	0.0133801532125165
COA6	7	1	3.54065996056873	0.0693057012891461
TOMM20	7	1	3.53126054650623	0.540039135251014
GGPS1	7	1	3.7304921711095	0.549516512188881
ADSS	7	1	3.76974016076404	0.756346656117408
TTC32	7	1	3.25195747262317	0.171805543932884
ATRAID	7	1	3.32037549859363	0.148509247336357
NRBP1	7	1	3.65866714364368	0.314476324353187
MORN2	7	1	3.49203735238392	0.536891533169715
CALM2	7	1	3.30418	0.469446970257728
DUSP11	7	1	3.36265903359729	0.0552699399327923
MOB1A	7	1	3.39413410073597	0.155631316933601
TXNDC9	7	1	3.24947791940052	0.408568455014198
CHCHD5	7	1	3.30474143868763	-0.0342727
TMEM177	7	1	3.58092361337024	0.253910912308662
NMI	7	1	3.55716186410267	0.376544965538948
MTX2	7	1	3.66778331643421	0.348923100266426
CNOT9	7	1	3.18985181695301	0.475580824646919
TUBA4A	7	1	3.77200466042835	0.634902251992195
UBE2F	7	1	3.15204673653919	0.399556530747383
TAMM41	7	1	3.52760940438587	0.741332842144935
EIF1B	7	1	3.73700433617908	0.579895271096199
RHOA	7	1	3.27198797112781	0.475020898613899
SLC25A26	7	1	3.44961028939563	0.142971588406532
MAGEF1	7	1	3.19416290170032	0.164483262333839
G3BP2	7	1	3.56842857247669	0.19142348888871
CCNI	7	1	3.35960679894764	0.080352438721626
EIF4E	7	1	3.71818214303333	0.458603335652321
CISD2	7	1	3.41872697717029	0.257916046414344
FAM241A	7	1	3.58981853371936	0.11339734319207
SCOC	7	1	3.38427596932727	0.276487423214882
PDCD6	7	1	3.58110671883899	0.367165519032447
MRPL36	7	1	3.79146200066883	0.442831827435463
MRPS36	7	1	3.66766506081897	0.258148564133613
AK6	7	1	3.75402694588977	0.709447993073433
SRP19	7	1	3.26414972192127	0.548851681981056
CCDC112	7	1	3.62760978585559	0.710953964028328
CAMLG	7	1	3.41791206246692	0.614736987385719
ETF1	7	1	3.65156751519519	0.167754901680916
PFDN1	7	1	3.6584067905553	0.189354879889457
BNIP1	7	1	3.34606223946888	0.466824127469032
PSMG4	7	1	3.69853073006946	0.672888053688972
TMEM14C	7	1	3.31890397912342	0.270453168187111
PPP1R11	7	1	3.19555192834217	0.296445204052894
RPP21	7	1	3.63464933282215	0.617620779309242
CSNK2B	7	1	3.6610193813451	0.627431465420692
CLIC1	7	1	3.26284557229358	0.00722475174423948
RNF5	7	1	3.63438087350208	0.198574794564216
PSMB8	7	1	3.47200017815906	0.241162194046943
PSMB9	7	1	3.5876756275304	0.631157172951667
SRPK1	7	1	3.57138257867176	0.688704980645149
MAPK13	7	1	3.52081399804432	0.252540839943855
ATG5	7	1	3.37544399148304	-0.00118523
SNX3	7	1	3.33450084573108	0.043990863594978
NT5DC1	7	1	3.67420488244373	0.405260576043098
HINT3	7	1	3.42842536813099	0.124472690854042
ARHGAP18	7	1	3.38876682168323	0.329899801049202
PCMT1	7	1	3.22180801278431	0.414451552662819
GTF2H5	7	1	3.69499402886707	0.735061599049537
COX19	7	1	3.40322929269153	0.495991779599159
MALSU1	7	1	3.78187	0.512034786972969
CHCHD2	7	1	3.47305541879017	0.327150417599647
BCL7B	7	1	3.76710706597644	0.582680000100105
MDH2	7	1	3.71627813226062	0.294852031502693
SRI	7	1	3.25133663064319	0.338028205666511
BRI3	7	1	3.31302457696277	0.213090403113334
AP1S1	7	1	3.29510789758045	0.340648247036903
FIS1	7	1	3.27881389504749	0.00122077587601438
PSMC2	7	1	3.49145275002796	0.181584579977958
SYPL1	7	1	3.37184339410144	0.0777421427106549
LSM8	7	1	3.47539764291126	0.247412515912025
NDUFA5	7	1	3.53966480141956	0.111147863898246
CHCHD3	7	1	3.54854255563099	0.586446000370948
FMC1	7	1	3.72124725228626	0.366065515313118
NDUFB2	7	1	3.5899777973302	0.234785212311714
MRPS33	7	1	3.68992238885242	0.667303694519966
SSBP1	7	1	3.69220357781726	0.448583556446998
GTPBP6	7	1	3.78452926522571	0.578644467625587
SYAP1	7	1	3.20400577431995	0.401687873635261
PHEX	7	1	3.42979102975208	0.384632242951362
PRDX4	7	1	3.17518239861805	0.512312365803688
APOO	7	1	3.66105323678333	0.526079727444618
FUNDC1	7	1	3.5299568737157	0.00487504724022642
UXT	7	1	3.71480041390735	0.360260022911995
IGBP1	7	1	3.49097114449817	0.0647092891072918
PDZD11	7	1	3.71671443826038	0.617574883732765
PIN4	7	1	3.6348062122472	0.643733156952827
SLC25A5	7	1	3.41492372399646	0.604566229615181
NDUFA1	7	1	3.20788055306751	0.549458457264869
MCTS1	7	1	3.49011951333362	0.619250191483467
VMA21	7	1	3.20296197778064	0.345737172398536
F8A1	7	1	3.19683128243763	0.298007620606392
VBP1	7	1	3.76259046441394	0.619623316559761
TTI2	7	1	3.32268577462513	0.486171079907386
LSM1	7	1	3.46741538888294	0.639120889935463
ZNF706	7	1	3.28845935708362	0.165571732554405
EMC2	7	1	3.17342477685291	0.448189510140388
FAM49B	7	1	3.82313876992542	0.524060143265693
COMMD5	7	1	3.38353782540638	0.090377045903175
DCTN3	7	1	3.73319011575061	0.664793921742408
CLTA	7	1	3.28482871896106	0.442559553418129
FXN	7	1	3.60102134591419	0.0164095592832257
NDUFA8	7	1	3.77275377160389	0.683258129391639
PSMB7	7	1	3.68598705178577	0.496240152153938
URM1	7	1	3.69817739373523	0.635612679753273
C9orf78	7	1	3.77712255364734	0.375553859505623
MRPL41	7	1	3.24890476113636	-0.0898838
CAVIN3	7	1	3.52353721505481	0.0844694209432293
MRPL17	7	1	3.73825603371936	0.682813836369484
LDHA	7	1	3.22225719338733	0.332562340531318
APIP	7	1	3.53531700021106	0.417232407364814
MED19	7	1	3.24643236047107	0.143260998759239
POLR2G	7	1	3.70098930245716	0.355387343201606
ARL2	7	1	3.61784225350696	0.712389541897743
DRAP1	7	1	3.61219316369373	0.184931499991386
NUDT8	7	1	3.33924919015247	-0.0651362
LAMTOR1	7	1	3.18803649789173	0.0903401804303814
MRPL48	7	1	3.19451766854602	0.160162402424781
COA4	7	1	3.55599027520496	0.215705556902855
CWC15	7	1	3.32704740411121	0.141878916058509
THYN1	7	1	3.77077442056018	0.482738508019416
AKR1C3	7	1	3.57708888894397	-0.0429588
GDI2	7	1	3.5187583530553	0.680497719082801
PRPF18	7	1	3.28632503396351	0.508995307717292
MSRB2	7	1	3.13722663766224	0.456888569626777
KIF5B	7	1	3.29883628732044	0.431508673462837
ANAPC16	7	1	3.39652639275867	0.408638848099678
VDAC2	7	1	3.38223892098743	0.291383160386055
PGAM1	7	1	3.5453901851781	0.104866428408592
DPCD	7	1	3.71262269860584	0.595560265812843
HPS6	7	1	3.2477531993993	0.151606006655662
CUEDC2	7	1	3.7680750454076	0.568453086647956
ACTR1A	7	1	3.42798095589954	0.635566247734993
GSTO1	7	1	3.61848932153064	0.126757396492927
GLRX3	7	1	3.69369703179676	0.663879705700843
STK32C	7	1	3.1803064907201	0.255981875691383
MED21	7	1	3.64124256020862	0.403761340413063
DNAJC14	7	1	3.59846883660633	0.211889220509498
ATP23	7	1	3.54523998147327	0.680751694474189
WASHC3	7	1	3.29870801812488	-0.00412484
COQ5	7	1	3.6315718258031	0.483250035080879
PSMD9	7	1	3.63578325158435	-0.025387
DENR	7	1	3.70984893685657	0.597340060505836
NOC4L	7	1	3.47438341027576	0.623380614552467
MICU2	7	1	3.29559951669056	-0.0123992
POMP	7	1	3.57740741616565	0.0253157747125317
DNAJC15	7	1	3.54211431390125	0.0492335987424542
NUFIP1	7	1	3.14484125024158	0.272581113610237
UCHL3	7	1	3.7254553402074	0.339208973679512
MCF2L-AS1	7	1	3.7745013797887	0.600486708912819
PCID2	7	1	3.27572589761097	0.526078475747078
ACTR10	7	1	3.23686366921741	-0.0547689
VTI1B	7	1	3.40953594094593	0.0826647413110425
ISCA2	7	1	3.36365466958362	0.167023701701133
ERG28	7	1	3.30314784890491	0.107097311053245
AHSA1	7	1	3.35908275491077	0.28571356657502
EMC4	7	1	3.38921504861194	0.100270761284797
DPH6	7	1	3.35557752496082	0.44993395927903
MFAP1	7	1	3.56151634103138	0.131323052678077
APH1B	7	1	3.2111731136449	0.533351792130439
C15orf61	7	1	3.58533769494373	0.332436038289039
PAQR4	7	1	3.49697547799427	0.386722458634346
TMEM186	7	1	3.53996330148059	0.354145957264869
NSMCE1	7	1	3.81244569665271	0.489378942284553
DCTPP1	7	1	3.69653802758533	0.250057531628578
VKORC1	7	1	3.59173732644397	0.0451578629350354
PYCARD	7	1	3.58827739602405	-0.0629816
POLR2C	7	1	3.23929458504993	0.304439617428749
USB1	7	1	3.44791274911243	0.378370357785194
FAM96B	7	1	3.42799859887439	0.351636482510536
PSMD7	7	1	3.81219249612171	0.544683111939399
HSBP1	7	1	3.46740060693103	-0.00318919
TRAPPC2L	7	1	3.54351287728626	0.108186824355095
SDF2	7	1	3.19263845330555	0.467543019089668
PSMD11	7	1	3.75853544122059	0.683932377133339
KRT10	7	1	3.2548103893407	0.410233689579933
COA3	7	1	3.52731424218494	0.281795514855354
CDC42EP4	7	1	3.23164993172962	0.202370537552803
MIF4GD	7	1	3.31041437035877	-0.0409088
WBP2	7	1	3.17280822640735	0.47793026093003
UBALD2	7	1	3.29039436227161	0.104633165631263
DCXR	7	1	3.46951108819324	0.438227666649788
PSMG2	7	1	3.73031955605823	0.26825214746949
PSMF1	7	1	3.44603782540638	0.126082642111747
FKBP1A	7	1	3.69467216378528	0.248386575016945
IDH3B	7	1	3.38499885445911	0.183181388411491
SMIM26	7	1	3.50911956673938	-0.038316
DTD1	7	1	3.70949369317371	0.25985051516053
RALY	7	1	3.51190000420887	-0.0207963
EIF2S2	7	1	3.32347112542469	0.295645667347877
CPNE1	7	1	3.29740911370594	0.568317545685737
IFT52	7	1	3.53951841241199	0.269411040577858
STAU1	7	1	3.19455200082142	0.135801090035408
DDX27	7	1	3.35260301476795	0.343391371998756
BCAS4	7	1	3.62681156045276	0.678282274041145
GID8	7	1	3.43929391747791	0.462579561505287
PIN1	7	1	3.49547105676014	0.717207504544227
ELOF1	7	1	3.19498210793811	0.439815593991249
DHPS	7	1	3.61732869988758	0.318512333664863
TRIR	7	1	3.56221395379383	0.699223710331886
C19orf53	7	1	3.47527318841297	0.182185126576393
USE1	7	1	3.35280376321155	0.15028293255326
BABAM1	7	1	3.20679860955555	0.441404475007026
MVB12A	7	1	3.3013363445409	0.342228843007057
PGLS	7	1	3.48306852227527	0.0854967069959332
LSM4	7	1	3.75388	0.618333591256111
ISOC2	7	1	3.48951869851429	0.734121156964271
MRPL40	7	1	3.57441049462635	0.340073539051979
UBE2L3	7	1	3.7677932346471	0.451650990281074
HSCB	7	1	3.65228706246692	0.310393942627876
DRG1	7	1	3.41410404092151	0.389256132874458
CBY1	7	1	3.69892078286487	0.726329935822456
SNU13	7	1	3.73866992837268	0.350065482888191
PIGP	7	1	3.44448619729358	0.225936872992485
HMGN1	7	1	3.70510011559803	0.769427610669105
SUMO3	7	1	3.62773948556263	0.28825445297715
FAAP20	8	1	3.3911424244054	1.34475929859635
PARK7	8	1	3.73938661462146	0.883892370495765
ENO1	8	1	3.71288686639148	0.997415615353553
SRM	8	1	3.4051108921178	1.33522386673447
MAD2L2	8	1	3.61189370995838	1.3344215882158
MRTO4	8	1	4.00798135644275	1.5705146324968
ZNF593	8	1	3.57094245797474	0.971754623684852
HMGN2	8	1	4.02227979546863	1.46078188541886
RPA2	8	1	3.85636239892322	1.82568831566331
MEAF6	8	1	4.18100553399402	1.12807161930558
DNALI1	8	1	3.85594612008411	1.3949250710344
CITED4	8	1	3.36245685464222	1.3050905001497
COA7	8	1	3.58925348168689	1.31355173710343
LRRC40	8	1	3.89026695138294	1.79525847557542
FUBP1	8	1	4.22245412713367	0.940562082562416
CNN3	8	1	3.78485399133045	1.46923334721085
GSTM3	8	1	3.58101802712757	1.07030398968217
PHGDH	8	1	3.77022653466541	1.3084103596544
MRPL9	8	1	3.79718404656726	1.00380475643632
SNAPIN	8	1	3.92817741280872	1.32206876400468
UBAP2L	8	1	4.16018873101551	1.31963498714921
MTX1	8	1	3.56574159509021	0.957249833378761
TSEN15	8	1	3.77479940301258	0.921578360829322
UCHL5	8	1	4.01442151910144	1.53056819561478
CDC73	8	1	3.66411596185047	0.870979620251625
NUCKS1	8	1	3.79129510766346	1.7568692696428
NSL1	8	1	4.20474248772937	1.03943092945573
TATDN3	8	1	3.35209899789173	1.53775913837907
LYPLAL1	8	1	3.51680713540393	0.871107412610023
TFB2M	8	1	3.84394174462635	1.29342599037644
IAH1	8	1	3.55711608773548	0.83668441895005
GEMIN6	8	1	4.19954877740223	1.4422826302385
PNO1	8	1	3.5354180896886	0.836709691319435
POLE4	8	1	3.60846143609363	0.819388581547706
CIAO1	8	1	4.11869340783436	1.18969102028367
MRPL30	8	1	3.81097560769397	1.45167000416276
PDCL3	8	1	3.58876043206531	0.797990394864051
IMP4	8	1	3.65784650689441	1.08725698116776
ERICH2	8	1	3.3338447178014	1.39460070255753
NIF3L1	8	1	3.73500924950916	1.20561237457749
NOP58	8	1	3.78255420571643	1.00559671047684
EFHD1	8	1	3.63126235848743	1.49342961433884
COPS8	8	1	3.86109691506702	0.931595040593116
NME6	8	1	4.04012113457996	1.81008334282395
IFRD2	8	1	3.46605640298206	1.14659447792527
TEX264	8	1	3.34430080300647	1.38543005112168
NT5DC2	8	1	4.13226037865955	1.31148059490678
TKT	8	1	3.49277168160755	1.29654760483262
UBA3	8	1	3.99776702767688	1.65192468288895
CMSS1	8	1	3.90957551843006	1.26694781902787
NIT2	8	1	3.76643949395496	1.26335914257523
ACTL6A	8	1	3.95826536065418	1.21567304256913
RPL39L	8	1	4.04661374932605	1.31186599853989
LYAR	8	1	3.93294673806507	1.38682730320451
BLOC1S4	8	1	3.64715438729602	1.16883285168168
HNRNPD	8	1	3.65083127862293	0.837133480343788
COPS4	8	1	4.14709859734852	0.945638729367225
H2AFZ	8	1	3.94094997292835	1.8387453091478
EXOSC9	8	1	3.3870125377782	1.56492776993272
BRIX1	8	1	4.29534488564808	1.19226176861283
DNAJC21	8	1	3.54019218331653	1.11368997219559
FBXO4	8	1	4.28084760552723	1.1981728804445
SMN1	8	1	3.5942879284032	1.38196320656297
HSPA9	8	1	3.63296323663074	0.875014139447181
HARS	8	1	3.50352531319934	1.72362489822861
RARS	8	1	3.80326085931141	0.859299732480018
RPL26L1	8	1	3.62634139901477	0.782147361073463
PRR7	8	1	4.0891666973241	1.32551748875138
WRNIP1	8	1	3.74336248284656	1.03164548996445
RIOK1	8	1	3.79827028161365	0.888142777714698
EEF1E1	8	1	4.19639259225208	0.96321554306504
C6orf52	8	1	3.46360212212879	1.13579638126847
NOL7	8	1	3.6269708240636	0.845312429699867
DEK	8	1	3.65437036401111	1.35569
MRS2	8	1	3.7978635395177	0.803848696980445
UBD	8	1	3.59827953225452	1.77581663254258
TUBB	8	1	3.76936918145496	1.72279818180558
LSM2	8	1	4.00464063531238	1.0252494347429
FKBPL	8	1	3.52437215691883	1.49154420021531
PFDN6	8	1	3.46155935174305	1.23625738743302
NDUFAF4	8	1	3.58202415353138	1.12715323093888
PEX7	8	1	4.27432351952869	1.0685432684755
VTA1	8	1	4.08891206628162	1.81584830406663
LTV1	8	1	3.89272123223621	1.40838379982468
FGFR1OP	8	1	4.03249555474598	1.63792760494706
AIMP2	8	1	3.69975238686878	0.942597581181495
RPA3	8	1	4.11052852517444	0.931623054776161
HNRNPA2B1	8	1	3.78077131158191	0.87406964424607
GGCT	8	1	3.58868318444568	0.981488419804542
POLD2	8	1	3.87138706094104	0.981476260457008
[truncated: 11,146 more rows]
